# Supplementary material for: Commissureless acts as a substrate adapter in a conserved Nedd4 E3 ubiquitin ligase pathway to promote axon growth across the midline
Source: eLife. 2025 May 23;13:RP92757. doi: 10.7554/eLife.92757 (PMC12101832; doi:10.7554/eLife.92757)
Supplement: Figure 1—source data 1. [file elife-92757-fig1-data1.csv]

CTRL	+ 5X Comm WT	+ 5X Comm 1PY	+5X Comm 2PY
0	75.00	6.25	0.00
0	75.00	0.00	0.00
0	62.50	6.25	0.00
0	50.00	56.25	0.00
0	50.00	6.25	0.00
0	37.50	6.25	0.00
0	43.75	12.50	0.00
0	62.50	6.25	0.00
0	37.50	6.25	0.00
0	31.25	18.75	0.00
0	80.00	25.00	0.00
0	56.25	18.75	0.00
0	50.00	6.25	0.00
0	43.75	12.50	0.00
0	56.25	43.75	6.25
0	18.75	6.25	0.00
0	68.75	6.25	0.00
0		0.00	0.00
		0.00	0.00
		18.75	0.00
		12.50
		12.50
		6.25
