# Supplementary material for: Commissureless acts as a substrate adapter in a conserved Nedd4 E3 ubiquitin ligase pathway to promote axon growth across the midline
Source: eLife. 2025 May 23;13:RP92757. doi: 10.7554/eLife.92757 (PMC12101832; doi:10.7554/eLife.92757)
Supplement: Figure 1—source data 2. [file elife-92757-fig1-data2.csv]

Number of families	1
Number of comparisons per family	6
Alpha	0.05
Tukey's multiple comparisons test	Mean Diff.	95.00% CI of diff.	Below threshold?	Summary	Adjusted P Value
CTRL vs. + 5X Comm WT	-52.87	-62.41 to -43.32	Yes	****	<0.0001	A-B
CTRL vs. + 5X Comm 1PY	-12.77	-21.65 to -3.891	Yes	**	0.0018	A-C
CTRL vs. +5X Comm 2PY	-0.3125	-9.481 to 8.856	No	ns	0.9997	A-D
+ 5X Comm WT vs. + 5X Comm 1PY	40.10	31.07 to 49.12	Yes	****	<0.0001	B-C
+ 5X Comm WT vs. +5X Comm 2PY	52.56	43.25 to 61.86	Yes	****	<0.0001	B-D
+ 5X Comm 1PY vs. +5X Comm 2PY	12.46	3.831 to 21.09	Yes	**	0.0017	C-D
Test details	Mean 1	Mean 2	Mean Diff.	SE of diff.	n1	n2	q	DF
CTRL vs. + 5X Comm WT	0.000	52.87	-52.87	3.631	18	17	20.59	74
CTRL vs. + 5X Comm 1PY	0.000	12.77	-12.77	3.379	18	23	5.346	74
CTRL vs. +5X Comm 2PY	0.000	0.3125	-0.3125	3.488	18	20	0.1267	74
+ 5X Comm WT vs. + 5X Comm 1PY	52.87	12.77	40.10	3.434	17	23	16.51	74
+ 5X Comm WT vs. +5X Comm 2PY	52.87	0.3125	52.56	3.542	17	20	20.99	74
+ 5X Comm 1PY vs. +5X Comm 2PY	12.77	0.3125	12.46	3.283	23	20	5.368	74
Compact letter display
+ 5X Comm WT	A
+ 5X Comm 1PY	B
+5X Comm 2PY	C
CTRL	C
