# Supplementary material for: Commissureless acts as a substrate adapter in a conserved Nedd4 E3 ubiquitin ligase pathway to promote axon growth across the midline
Source: eLife. 2025 May 23;13:RP92757. doi: 10.7554/eLife.92757 (PMC12101832; doi:10.7554/eLife.92757)
Supplement: Figure 1—source data 4. [file elife-92757-fig1-data4.csv]

CTRL	+ 5X Comm WT	+5x Comm 1PY	+5X Comm 2PY
0.00	100.0	0.00000	0.0
0.00	87.5	0.00000	0.0
0.00	75.0	28.57143	0.0
0.00	62.5	0.00000	0.0
0.00	87.5	12.50000	0.0
14.29	87.5	0.00000	0.0
0.00	87.5	0.00000	0.0
0.00	62.5	0.00000	0.0
0.00	50.0	28.57143	0.0
0.00	75.0	0.00000	0.0
0.00	87.5	25.00000	12.5
0.00	62.5	0.00000	12.5
	87.5	71.42857	0.0
	100.0	25.00000	0.0
	85.7	50.00000	0.0
	100.0	25.00000	0.0
	100.0	50.00000	0.0
	87.5	25.00000	0.0
	87.5	25.00000	0.0
	87.5	25.00000	12.5
	75.0	62.50000	12.5
	100.0	62.50000	12.5
	87.5	0.00000	0.0
	100.0	37.50000	0.0
	87.5	62.50000	12.5
	87.5	0.00000	12.5
	87.5	12.50000	0.0
	100.0	12.50000	0.0
	87.5		0.0
