# Supplementary material for: Commissureless acts as a substrate adapter in a conserved Nedd4 E3 ubiquitin ligase pathway to promote axon growth across the midline
Source: eLife. 2025 May 23;13:RP92757. doi: 10.7554/eLife.92757 (PMC12101832; doi:10.7554/eLife.92757)
Supplement: Figure 1—source data 5. [file elife-92757-fig1-data5.csv]

Number of families	1
Number of comparisons per family	6
Alpha	0.05
Tukey's multiple comparisons test	Mean Diff.	95.00% CI of diff.	Below threshold?	Summary	Adjusted P Value
CTRL vs. + 5X Comm WT	-84.09	-97.23 to -70.96	Yes	****	<0.0001	A-B
CTRL vs. +5x Comm 1PY	-21.70	-34.91 to -8.501	Yes	***	0.0002	A-C
CTRL vs. +5X Comm 2PY	-1.826	-14.96 to 11.31	No	ns	0.9834	A-D
+ 5X Comm WT vs. +5x Comm 1PY	62.39	52.25 to 72.53	Yes	****	<0.0001	B-C
+ 5X Comm WT vs. +5X Comm 2PY	82.27	72.22 to 92.32	Yes	****	<0.0001	B-D
+5x Comm 1PY vs. +5X Comm 2PY	19.88	9.739 to 30.02	Yes	****	<0.0001	C-D
Test details	Mean 1	Mean 2	Mean Diff.	SE of diff.	n1	n2	q	DF
CTRL vs. + 5X Comm WT	1.191	85.28	-84.09	5.022	12	29	23.68	94
CTRL vs. +5x Comm 1PY	1.191	22.90	-21.70	5.048	12	28	6.080	94
CTRL vs. +5X Comm 2PY	1.191	3.017	-1.826	5.022	12	29	0.5143	94
+ 5X Comm WT vs. +5x Comm 1PY	85.28	22.90	62.39	3.876	29	28	22.76	94
+ 5X Comm WT vs. +5X Comm 2PY	85.28	3.017	82.27	3.842	29	29	30.28	94
+5x Comm 1PY vs. +5X Comm 2PY	22.90	3.017	19.88	3.876	28	29	7.252	94
Compact letter display
+ 5X Comm WT	A
+5x Comm 1PY	B
+5X Comm 2PY	C
CTRL	C
