# Supplementary material for: Commissureless acts as a substrate adapter in a conserved Nedd4 E3 ubiquitin ligase pathway to promote axon growth across the midline
Source: eLife. 2025 May 23;13:RP92757. doi: 10.7554/eLife.92757 (PMC12101832; doi:10.7554/eLife.92757)
Supplement: Figure 2—source data 1. [file elife-92757-fig2-data1.zip]

Archive with 7 entries (6 files):
- Fig 2 A-C source data 1/
- Fig 2 A-C source data 1/WB 1.jpg
- __MACOSX/Fig 2 A-C source data 1/._WB 1.jpg
- Fig 2 A-C source data 1/WB 2.jpg
- __MACOSX/Fig 2 A-C source data 1/._WB 2.jpg
- Fig 2 A-C source data 1/WB 3.jpg
- __MACOSX/Fig 2 A-C source data 1/._WB 3.jpg
