# Supplementary material for: Commissureless acts as a substrate adapter in a conserved Nedd4 E3 ubiquitin ligase pathway to promote axon growth across the midline
Source: eLife. 2025 May 23;13:RP92757. doi: 10.7554/eLife.92757 (PMC12101832; doi:10.7554/eLife.92757)
Supplement: Figure 2—source data 3. [file elife-92757-fig2-data3.zip]

Archive with 53 entries (48 files):
- figure 2 D-E source data 1/
- figure 2 D-E source data 1/.DS_Store
- __MACOSX/figure 2 D-E source data 1/._.DS_Store
- figure 2 D-E source data 1/10-12 blot 4/
- figure 2 D-E source data 1/10-3 blot 3/
- figure 2 D-E source data 1/8-25 blot 2/
- figure 2 D-E source data 1/8-16 blot 1/
- figure 2 D-E source data 1/10-12 blot 4/ubiquitinated robo  ip.tif
- __MACOSX/figure 2 D-E source data 1/10-12 blot 4/._ubiquitinated robo  ip.tif
- figure 2 D-E source data 1/10-12 blot 4/tubulin.tif
- __MACOSX/figure 2 D-E source data 1/10-12 blot 4/._tubulin.tif
- figure 2 D-E source data 1/10-12 blot 4/.DS_Store
- __MACOSX/figure 2 D-E source data 1/10-12 blot 4/._.DS_Store
- figure 2 D-E source data 1/10-12 blot 4/igg.tif
- __MACOSX/figure 2 D-E source data 1/10-12 blot 4/._igg.tif
- figure 2 D-E source data 1/10-12 blot 4/robo lysate.tif
- __MACOSX/figure 2 D-E source data 1/10-12 blot 4/._robo lysate.tif
- figure 2 D-E source data 1/10-12 blot 4/comm lysate.tif
- __MACOSX/figure 2 D-E source data 1/10-12 blot 4/._comm lysate.tif
- figure 2 D-E source data 1/10-3 blot 3/.DS_Store
- __MACOSX/figure 2 D-E source data 1/10-3 blot 3/._.DS_Store
- figure 2 D-E source data 1/10-3 blot 3/igg.tif
- __MACOSX/figure 2 D-E source data 1/10-3 blot 3/._igg.tif
- figure 2 D-E source data 1/10-3 blot 3/ubiquitinated robo .tif
- __MACOSX/figure 2 D-E source data 1/10-3 blot 3/._ubiquitinated robo .tif
- figure 2 D-E source data 1/10-3 blot 3/robo lysate.tif
- __MACOSX/figure 2 D-E source data 1/10-3 blot 3/._robo lysate.tif
- figure 2 D-E source data 1/10-3 blot 3/comm lysate.tif
- __MACOSX/figure 2 D-E source data 1/10-3 blot 3/._comm lysate.tif
- figure 2 D-E source data 1/10-3 blot 3/tubulin lysate.tif
- __MACOSX/figure 2 D-E source data 1/10-3 blot 3/._tubulin lysate.tif
- figure 2 D-E source data 1/8-25 blot 2/tubulin.tif
- __MACOSX/figure 2 D-E source data 1/8-25 blot 2/._tubulin.tif
- figure 2 D-E source data 1/8-25 blot 2/ubiquitinated robo ip and igg.tif
- __MACOSX/figure 2 D-E source data 1/8-25 blot 2/._ubiquitinated robo ip and igg.tif
- figure 2 D-E source data 1/8-25 blot 2/.DS_Store
- __MACOSX/figure 2 D-E source data 1/8-25 blot 2/._.DS_Store
- figure 2 D-E source data 1/8-25 blot 2/robo lysate.tif
- __MACOSX/figure 2 D-E source data 1/8-25 blot 2/._robo lysate.tif
- figure 2 D-E source data 1/8-25 blot 2/comm lysate.tif
- __MACOSX/figure 2 D-E source data 1/8-25 blot 2/._comm lysate.tif
- figure 2 D-E source data 1/8-16 blot 1/tubulin.tif
- __MACOSX/figure 2 D-E source data 1/8-16 blot 1/._tubulin.tif
- figure 2 D-E source data 1/8-16 blot 1/.DS_Store
- __MACOSX/figure 2 D-E source data 1/8-16 blot 1/._.DS_Store
- figure 2 D-E source data 1/8-16 blot 1/igg.tif
- __MACOSX/figure 2 D-E source data 1/8-16 blot 1/._igg.tif
- figure 2 D-E source data 1/8-16 blot 1/ubiquitinated robo .tif
- __MACOSX/figure 2 D-E source data 1/8-16 blot 1/._ubiquitinated robo .tif
- figure 2 D-E source data 1/8-16 blot 1/robo lysate.tif
- __MACOSX/figure 2 D-E source data 1/8-16 blot 1/._robo lysate.tif
- figure 2 D-E source data 1/8-16 blot 1/comm lysate.tif
- __MACOSX/figure 2 D-E source data 1/8-16 blot 1/._comm lysate.tif
