# Supplementary material for: Commissureless acts as a substrate adapter in a conserved Nedd4 E3 ubiquitin ligase pathway to promote axon growth across the midline
Source: eLife. 2025 May 23;13:RP92757. doi: 10.7554/eLife.92757 (PMC12101832; doi:10.7554/eLife.92757)
Supplement: Figure 2—source data 4. [file elife-92757-fig2-data4.zip]

Archive with 3 entries (2 files):
- figure 2 D-E source data 2/
- figure 2 D-E source data 2/IP blots.pdf
- __MACOSX/figure 2 D-E source data 2/._IP blots.pdf
