# Supplementary material for: Commissureless acts as a substrate adapter in a conserved Nedd4 E3 ubiquitin ligase pathway to promote axon growth across the midline
Source: eLife. 2025 May 23;13:RP92757. doi: 10.7554/eLife.92757 (PMC12101832; doi:10.7554/eLife.92757)
Supplement: Figure 3—source data 1. [file elife-92757-fig3-data1.csv]

AreaOccupied_AreaOccupied_axonsobject	AreaOccupied_AreaOccupied_nervecord	AreaOccupied_Perimeter_axonsobject	AreaOccupied_Perimeter_nervecord	AreaOccupied_TotalArea_axonsobject	AreaOccupied_TotalArea_nervecord	Channel_Comm	Channel_HRP	Channel_robo	Count_axonsobject	Count_nervecord	ExecutionTime_01Images	ExecutionTime_02Metadata	ExecutionTime_03NamesAndTypes	ExecutionTime_04Groups	ExecutionTime_05EnhanceOrSuppressFeatures	ExecutionTime_06Threshold	ExecutionTime_07Threshold	ExecutionTime_08ConvertImageToObjects	ExecutionTime_09ConvertImageToObjects	ExecutionTime_10MaskImage	ExecutionTime_11MaskImage	ExecutionTime_12MeasureImageIntensity	ExecutionTime_13MeasureImageAreaOccupied	ExecutionTime_14CalculateMath	ExecutionTime_15CalculateMath	FileName_Comm	FileName_HRP	FileName_robo	Frame_Comm	Frame_HRP	Frame_robo	Group_Index	Group_Length	Group_Number	Height_Comm	Height_HRP	Height_robo	ImageNumber	ImageSet_ImageSet	Intensity_LowerQuartileIntensity_comm_nervecord	Intensity_LowerQuartileIntensity_robo_axons	Intensity_MADIntensity_comm_nervecord	Intensity_MADIntensity_robo_axons	Intensity_MaxIntensity_comm_nervecord	Intensity_MaxIntensity_robo_axons	Intensity_MeanIntensity_comm_nervecord	Intensity_MeanIntensity_robo_axons	Intensity_MedianIntensity_comm_nervecord	Intensity_MedianIntensity_robo_axons
230921.0	859762.0	7331.0	6222.0	1376256.0	1376256.0	-1	-1	-1	7.0	4.0	0.0	0.0	1.234375	0.0	1.671875	0.5625	0.421875	0.15625	0.15625	0.046875	0.046875	0.03125	0.0625	0.0	0.015625	1PY 5.icsCy3.tif	1PY 5.icsCy5.tif	1PY 5.ics488.tif	0	0	0	1	31	1	1344	1344	1344	1	b'eLvxdet/G21WD8qEhtr9HK1IB0lEjFamgyQaTKkUDaByyg4AIlqJ3w=='	0.16249331831932100	0.32222476601600600	0.05749601	0.050003797	1.0	0.83334094	0.22464345510734400	0.37487587069820400	0.21499962	0.37221333
218059.0	790604.0	7980.0	5091.0	1376256.0	1376256.0	-1	-1	-1	20.0	2.0	0.0	0.0	1.296875	0.0	1.8125	0.640625	0.5	0.21875	0.15625	0.046875	0.046875	0.0625	0.078125	0.015625	0.0	1PY 7.icsCy3.tif	1PY 7.icsCy5.tif	1PY 7.ics488.tif	0	0	0	2	31	1	1344	1344	1344	2	b'eLvxdet/G21WD8qEBu9+mo9WpIMoIkYr00ESDaZUigZQOWUHAC2AieU='	0.08999770879745480	0.23887999355793	0.05000381	0.03887999	1.0	0.5222248	0.1474485606890430	0.2764013624179700	0.14000152	0.27222094
250847.0	896280.0	8187.0	6297.0	1376256.0	1376256.0	-1	-1	-1	14.0	4.0	0.0	0.0	0.40625	0.0	1.90625	0.546875	0.546875	0.203125	0.171875	0.0625	0.0625	0.046875	0.125	0.0	0.0	1PY 1.icsCy3.tif	1PY 1.icsCy5.tif	1PY 1.ics488.tif	0	0	0	3	31	1	1344	1344	1344	3	b'eLvxdet/G21WD8qEBmnRGY7WooMlFkar0cEQB6ZUigNQ8WQHAFosiD4='	0.1574883610010150	0.40555429458618200	0.08500801	0.06666666	1.0	1.0	0.2574942400812250	0.4766576463940170	0.23749141	0.47222096
245597.0	920703.0	8763.0	6157.0	1376256.0	1376256.0	-1	-1	-1	14.0	2.0	0.0	0.0	0.359375	0.0	1.875	0.625	0.5625	0.171875	0.109375	0.046875	0.03125	0.078125	0.171875	0.015625	0.0	1PY 10.icsCy3.tif	1PY 10.icsCy5.tif	1PY 10.ics488.tif	0	0	0	4	31	1	1344	1344	1344	4	b'eLvxdet/G21WD8qEBmnRGY6OAgyeaBitSAdFJJhSKRJAJZQdAE9LiM4='	0.1749904602766040	0.383337140083313	0.0700084	0.06666666	1.0	0.93333334	0.2582079943260750	0.45448367905552600	0.24249637	0.4500038
222470.0	864423.0	6781.0	6792.0	1376256.0	1376256.0	-1	-1	-1	2.0	3.0	0.0	0.0	0.421875	0.0	1.90625	0.6875	0.515625	0.21875	0.09375	0.0625	0.046875	0.0625	0.0625	0.0	0.0	1PY 2.icsCy3.tif	1PY 2.icsCy5.tif	1PY 2.ics488.tif	0	0	0	5	31	1	1344	1344	1344	5	b'eLvxdet/G21WD8qEBmnRGY3WooMlFkar0cEQB6ZUigNQ8WQHAF+2iEE='	0.18249790370464300	0.4888837933540340	0.09251545	0.08888382	1.0	1.0	0.2897647115474720	0.5769001508630380	0.26500344	0.57222855
264769.0	828344.0	8029.0	8250.0	1376256.0	1376256.0	-1	-1	-1	12.0	13.0	0.0	0.0	0.234375	0.0	1.75	0.59375	0.546875	0.171875	0.109375	0.03125	0.046875	0.078125	0.09375	0.0	0.0	1PY 3.icsCy3.tif	1PY 3.icsCy5.tif	1PY 3.ics488.tif	0	0	0	6	31	1	1344	1344	1344	6	b'eLvxdet/G21WD8qEBmnRGY/WooMlFkar0cEQB6ZUigNQ8WQHAGVAiEQ='	0.1424887478351590	0.29443809390068100	0.067505926	0.04444951	1.0	0.67222095	0.22064976175357100	0.3360827917448800	0.21249714	0.33888763
258458.0	892636.0	8462.0	6413.0	1376256.0	1376256.0	-1	-1	-1	8.0	7.0	0.0	0.0	0.359375	0.0	1.765625	0.609375	0.453125	0.21875	0.140625	0.0625	0.0625	0.0625	0.171875	0.0	0.0	1PY 4.icsCy3.tif	1PY 4.icsCy5.tif	1PY 4.ics488.tif	0	0	0	7	31	1	1344	1344	1344	7	b'eLvxdet/G21WD8qEBmnRjdaigyYWRqvRwRAHplSKA1DxZAcAasqIRw=='	0.24249637126922600	0.383337140083313	0.095002666	0.061112404	1.0	1.0	0.3458586422685170	0.4481806219482470	0.33249408	0.44444954
251943.0	794732.0	7493.0	6505.0	1376256.0	1376256.0	-1	-1	-1	5.0	4.0	0.0	0.0	0.3125	0.0	1.78125	0.578125	0.53125	0.21875	0.171875	0.046875	0.078125	0.078125	0.078125	0.015625	0.015625	1PY 6.icsCy3.tif	1PY 6.icsCy5.tif	1PY 6.ics488.tif	0	0	0	8	31	1	1344	1344	1344	8	b'eLvxdet/G21WD8qEZjjarh5csTBajQ6GODClUhyAiic7AHXeiE0='	0.10499732941389100	0.3611047565937040	0.05249104	0.06666666	1.0	0.8777905	0.16006379548388600	0.4320332686857740	0.15249866	0.42221713
188605.0	854042.0	7621.0	5616.0	1376256.0	1376256.0	-1	-1	-1	12.0	3.0	0.0	0.0	0.359375	0.0	1.796875	0.578125	0.453125	0.171875	0.15625	0.0625	0.046875	0.078125	0.09375	0.0	0.0	1PY 9.icsCy3.tif	1PY 9.icsCy5.tif	1PY 9.ics488.tif	0	0	0	9	31	1	1344	1344	1344	9	b'eLvxdet/G21WD8qEBmnRWY7WooMlFkar0cEQB6ZUigNQ8WQHAIZ8iFY='	0.1599908471107480	0.48332950472831700	0.067505896	0.08334479	1.0	1.0	0.2412709028068880	0.572168851568092	0.2224918	0.5666743
260118.0	799897.0	7490.0	5707.0	1376256.0	1376256.0	-1	-1	-1	2.0	3.0	0.0	0.0	0.296875	0.0	1.796875	0.59375	0.515625	0.203125	0.15625	0.046875	0.046875	0.0625	0.078125	0.0	0.03125	2PY 1.icsCy3.tif	2PY 1.icsCy5.tif	2PY 1.ics488.tif	0	0	0	10	31	1	1344	1344	1344	10	b'eLvxdet/G21WD8qEBqlPDUdr0cESC6PV6GCIA1MqxQGoeLIDAF/IiEE='	0.23498894274234800	0.3777828514575960	0.07000837	0.055558085	1.0	0.8666667	0.3214313452231980	0.4366682260550980	0.29999238	0.4333257
254481.0	801616.0	8141.0	5783.0	1376256.0	1376256.0	-1	-1	-1	6.0	4.0	0.0	0.0	0.328125	0.0	1.78125	0.546875	0.546875	0.1875	0.140625	0.03125	0.046875	0.09375	0.109375	0.015625	0.015625	2PY 2.icsCy3.tif	2PY 2.icsCy5.tif	2PY 2.ics488.tif	0	0	0	11	31	1	1344	1344	1344	11	b'eLvxdet/G21WD8qEBqlPjUZr0cESC6PV6GCIA1MqxQGoeLIDAGVSiEQ='	0.3674982786178590	0.43889525532722500	0.12750441	0.07222095	1.0	0.99444574	0.5111988626724020	0.5161294580931390	0.49750516	0.5111162
250363.0	815301.0	7593.0	5840.0	1376256.0	1376256.0	-1	-1	-1	8.0	4.0	0.0	0.0	0.4375	0.0	1.796875	0.59375	0.5625	0.234375	0.15625	0.046875	0.0625	0.09375	0.09375	0.0	0.0	2PY 3.icsCy3.tif	2PY 3.icsCy5.tif	2PY 3.ics488.tif	0	0	0	12	31	1	1344	1344	1344	12	b'eLvxdet/G21WD8qEBqlPjUdr0cESC6PV6GCIA1MqxQGoeLIDAGrciEc='	0.29500266909599300	0.3777828514575960	0.08999771	0.055558085	1.0	0.89445335	0.4040475158867710	0.43569296756110100	0.37749293	0.42777142
236448.0	830431.0	7124.0	6258.0	1376256.0	1376256.0	-1	-1	-1	6.0	3.0	0.0	0.0	0.328125	0.0	1.71875	0.65625	0.484375	0.203125	0.140625	0.0625	0.046875	0.09375	0.09375	0.0	0.0	2PY 4.icsCy3.tif	2PY 4.icsCy5.tif	2PY 4.ics488.tif	0	0	0	13	31	1	1344	1344	1344	13	b'eLvxdet/G21WD8qEBqlPR2vRQRMLo9XoYIgDUyrFAah4sgMAcGaISg=='	0.34250399470329300	0.5499961972236630	0.11499199	0.08334476	1.0	1.0	0.4721245278054410	0.6406508381335430	0.4424964	0.63334095
235946.0	801768.0	7408.0	5760.0	1376256.0	1376256.0	-1	-1	-1	4.0	3.0	0.0	0.0	0.28125	0.0	1.8125	0.546875	0.5	0.1875	0.140625	0.0625	0.046875	0.0625	0.0625	0.0	0.0	2PY 5.icsCy3.tif	2PY 5.icsCy5.tif	2PY 5.ics488.tif	0	0	0	14	31	1	1344	1344	1344	14	b'eLvxdet/G21WD8qEZgTt94zWooMkFkar0cEQB6ZUigNQ8WQHAHXwiE0='	0.3149919807910920	0.4166628420352940	0.08999774	0.061112404	1.0	0.9166705	0.4196706918335480	0.4793398833843340	0.39749753	0.47777525
200076.0	821084.0	6463.0	6422.0	1376256.0	1376256.0	-1	-1	-1	2.0	5.0	0.0	0.0	0.3125	0.0	1.875	0.640625	0.546875	0.171875	0.125	0.0625	0.046875	0.109375	0.125	0.0	0.0	2PY 6.icsCy3.tif	2PY 6.icsCy5.tif	2PY 6.ics488.tif	0	0	0	15	31	1	1344	1344	1344	15	b'eLvxdet/G21WD8qEZjTarh5csTBajQ6GODClUhyAiic7AHt6iFA='	0.3024948537349700	0.4111085534095760	0.10749981	0.061112374	1.0	0.8888991	0.4255887643651560	0.4721221170330270	0.39499503	0.46666667
263156.0	851682.0	7804.0	5728.0	1376256.0	1376256.0	-1	-1	-1	4.0	4.0	0.0	0.0	0.234375	0.0	1.6875	0.578125	0.5625	0.25	0.125	0.0625	0.03125	0.0625	0.09375	0.015625	0.0	2PY 7.icsCy3.tif	2PY 7.icsCy5.tif	2PY 7.ics488.tif	0	0	0	16	31	1	1344	1344	1344	16	b'eLvxdet/G21WD8qEBqlPzUdr0cESC6PV6GCIA1MqxQGoeLIDAIEEiFM='	0.34000152349472000	0.43889525532722500	0.11000231	0.07222098	1.0	1.0	0.46805582218480600	0.5116424525756590	0.4399939	0.5055619
236226.0	840806.0	8377.0	6743.0	1376256.0	1376256.0	-1	-1	-1	11.0	4.0	0.0	0.0	0.296875	0.0	1.53125	0.671875	0.453125	0.171875	0.15625	0.046875	0.0625	0.078125	0.109375	0.0	0.015625	2PY 8.icsCy3.tif	2PY 8.icsCy5.tif	2PY 8.ics488.tif	0	0	0	17	31	1	1344	1344	1344	17	b'eLvxdet/G21WD8qEBqlPLUZr0cESC6PV6GCIA1MqxQGoeLIDAIaOiFY='	0.28000304102897600	0.4444495439529420	0.08999771	0.06666663	1.0	0.9888914	0.39869400610842500	0.5087094165121540	0.36249334	0.5055619
233298.0	844238.0	7524.0	7158.0	1376256.0	1376256.0	-1	-1	-1	3.0	5.0	0.0	0.0	0.25	0.0	1.765625	0.484375	0.484375	0.203125	0.15625	0.046875	0.046875	0.0625	0.09375	0.0	0.0	2PY 9.icsCy3.tif	2PY 9.icsCy5.tif	2PY 9.ics488.tif	0	0	0	18	31	1	1344	1344	1344	18	b'eLvxdet/G21WD8qEBqlPLUdr0cESC6PV6GCIA1MqxQGoeLIDAIwYiFk='	0.2724956274032590	0.42221713066101100	0.08999771	0.07222095	1.0	0.9722286	0.3868416696476590	0.49947093550952	0.35500115	0.49443808
276321.0	826016.0	7804.0	5208.0	1376256.0	1376256.0	-1	-1	-1	8.0	2.0	0.0	0.0	0.28125	0.0	1.703125	0.609375	0.46875	0.171875	0.15625	0.03125	0.046875	0.0625	0.09375	0.015625	0.03125	WT 1.icsCy3.tif	WT 1.icsCy5.tif	WT 1.ics488.tif	0	0	0	19	31	1	1344	1344	1344	19	b'eLvxdet/G21WD8qEBi6/DUcr0UESCaOV6CCIAlMqRQGobLIDAG0lh7E='	0.18249790370464300	0.2666666805744170	0.06500344	0.03334096	0.947509	0.6500038	0.25052588645377300	0.2970198439948470	0.24750133	0.29999238
302491.0	826848.0	8188.0	6195.0	1376256.0	1376256.0	-1	-1	-1	9.0	1.0	0.0	0.0	0.3125	0.0	1.75	0.53125	0.5	0.171875	0.171875	0.0625	0.046875	0.078125	0.09375	0.015625	0.0	WT 2.icsCy3.tif	WT 2.icsCy5.tif	WT 2.ics488.tif	0	0	0	20	31	1	1344	1344	1344	20	b'eLvxdet/G21WD8qEBi6/jUYr0UESCaOV6CCIAlMqRQGobLIDAHKsh7Q='	0.1899900883436200	0.2666666805744170	0.060013726	0.03334099	0.7824979	0.5611048	0.24844770063542500	0.2984535077076670	0.2500038	0.30554664
194057.0	770074.0	6396.0	6200.0	1376256.0	1376256.0	-1	-1	-1	6.0	3.0	0.0	0.0	0.359375	0.0	1.71875	0.609375	0.484375	0.203125	0.15625	0.0625	0.046875	0.078125	0.140625	0.015625	0.015625	WT 3.icsCy3.tif	WT 3.icsCy5.tif	WT 3.ics488.tif	0	0	0	21	31	1	1344	1344	1344	21	b'eLvxdet/G21WD8qEBi6/jUcr0UESCaOV6CCIAlMqRQGobLIDAHgzh7c='	0.16249331831932100	0.2888838052749630	0.065003425	0.03887999	1.0	0.5944457	0.23247136801138600	0.32224200315500100	0.22499427	0.32777905
210654.0	815832.0	7415.0	5930.0	1376256.0	1376256.0	-1	-1	-1	12.0	3.0	0.0	0.0	0.28125	0.0	1.703125	0.609375	0.515625	0.28125	0.125	0.078125	0.046875	0.078125	0.140625	0.0	0.0	WT 4.icsCy3.tif	WT 4.icsCy5.tif	WT 4.ics488.tif	0	0	0	22	31	1	1344	1344	1344	22	b'eLvxdet/G21WD8qEhii/RyvRQRAJo5XoIIgCUypFAahssgMAfbqHug=='	0.11248950660228700	0.2666666805744170	0.06250096	0.027786672	1.0	0.5444419	0.1782567136984090	0.29836665292968600	0.17248799	0.29999238
191156.0	768906.0	5753.0	5274.0	1376256.0	1376256.0	-1	-1	-1	6.0	1.0	0.0	0.0	0.328125	0.0	1.78125	0.625	0.546875	0.21875	0.171875	0.0625	0.0625	0.078125	0.046875	0.0	0.015625	WT 5.icsCy3.tif	WT 5.icsCy5.tif	WT 5.ics488.tif	0	0	0	23	31	1	1344	1344	1344	23	b'eLvxdet/G21WD8qEBi6/TUcr0UESCaOV6CCIAlMqRQGobLIDAINBh70='	0.10249485075473800	0.2666666805744170	0.05000381	0.033325702	1.0	0.5444419	0.15827495493597400	0.2955303439991420	0.15249866	0.2944381
332853.0	817664.0	9309.0	5179.0	1376256.0	1376256.0	-1	-1	-1	8.0	2.0	0.0	0.0	0.40625	0.0	1.796875	0.578125	0.53125	0.21875	0.125	0.0625	0.0625	0.109375	0.09375	0.0	0.0	WT 6.icsCy3.tif	WT 6.icsCy5.tif	WT 6.ics488.tif	0	0	0	24	31	1	1344	1344	1344	24	b'eLvxdet/G21WD8qEBi6/R5vVgyUSRivRQRAFplSKAlDZZAcAiMiHwA=='	0.07499809563159940	0.22777141630649600	0.03750667	0.033325702	0.60500497	0.5833371	0.11372919148329900	0.2604734437950090	0.11499199	0.2611124
250080.0	905178.0	7619.0	5440.0	1376256.0	1376256.0	-1	-1	-1	8.0	1.0	0.0	0.0	0.40625	0.0	1.859375	0.6875	0.5625	0.203125	0.21875	0.046875	0.046875	0.078125	0.09375	0.0	0.0	no comm .icsCy3.tif	no comm .icsCy5.tif	no comm .ics488.tif	0	0	0	25	31	1	1344	1344	1344	25	b'eLvxdet/G21WD/qENlqVDqqoGK1QB01EmFIpIkCllR0AVpyOTQ=='	0.08999770879745480	0.45000380277633700	0.047501326	0.07222092	0.68250555	0.9444572	0.14140681273462200	0.5220619089391400	0.13749905	0.51667047
207409.0	898962.0	7601.0	6055.0	1376256.0	1376256.0	-1	-1	-1	11.0	1.0	0.0	0.0	0.296875	0.0	1.90625	0.53125	0.546875	0.140625	0.140625	0.03125	0.046875	0.0625	0.0625	0.015625	0.015625	no comm 1.icsCy3.tif	no comm 1.icsCy5.tif	no comm 1.ics488.tif	0	0	0	26	31	1	1344	1344	1344	26	b'eLvxdet/G21WD/qEZjhalw6uuBitUgdPTJhSKSZABZYdAGBFjuA='	0.05749599635601040	0.4000000059604650	0.0399939	0.07222095	0.7000076	0.8777905	0.0975606710155713	0.4790873648202340	0.094987415	0.47222096
245489.0	910020.0	7246.0	6602.0	1376256.0	1376256.0	-1	-1	-1	2.0	3.0	0.0	0.0	0.234375	0.0	1.8125	0.65625	0.46875	0.15625	0.1875	0.03125	0.0625	0.078125	0.140625	0.0	0.0	no comm 2.icsCy3.tif	no comm 2.icsCy5.tif	no comm 2.ics488.tif	0	0	0	27	31	1	1344	1344	1344	27	b'eLvxdet/G21WD/qEZjRalw6uuBitUgdPTJhSKSZABZYdAGXhjuM='	0.07499809563159940	0.4000000059604650	0.04499886	0.07222095	0.40250248	0.9277791	0.12814736386288200	0.4762511316698510	0.11749447	0.47777525
253953.0	850689.0	8613.0	6119.0	1376256.0	1376256.0	-1	-1	-1	8.0	1.0	0.0	0.0	0.328125	0.0	1.828125	0.59375	0.5625	0.234375	0.171875	0.046875	0.046875	0.046875	0.1875	0.015625	0.0	no comm 3.icsCy3.tif	no comm 3.icsCy5.tif	no comm 3.ics488.tif	0	0	0	28	31	1	1344	1344	1344	28	b'eLvxdet/G21WD/qEZjxalw6uuBitUgdPTJhSKSZABZYdAGt9juY='	0.10499732941389100	0.383337140083313	0.047501333	0.07222095	0.4749981	1.0	0.15420961347213800	0.4612519651766270	0.15249866	0.4555581
249998.0	911179.0	8104.0	6331.0	1376256.0	1376256.0	-1	-1	-1	10.0	3.0	0.0	0.0	0.3125	0.0	1.8125	0.703125	0.453125	0.171875	0.140625	0.03125	0.046875	0.078125	0.09375	0.015625	0.0	no comm 4.icsCy3.tif	no comm 4.icsCy5.tif	no comm 4.ics488.tif	0	0	0	29	31	1	1344	1344	1344	29	b'eLvxdet/G21WD42ENlqXDp64GK1SB09MmFIpJkAFlh0AcRmO6Q=='	0.09748989343643190	0.48332950472831700	0.0350042	0.094438136	0.60750747	1.0	0.13230983737827600	0.5791373830990650	0.13249409	0.57222855
256064.0	915592.0	8359.0	6005.0	1376256.0	1376256.0	-1	-1	-1	12.0	2.0	0.0	0.0	0.3125	0.0	1.875	0.6875	0.46875	0.21875	0.1875	0.078125	0.046875	0.0625	0.1875	0.015625	0.03125	no comm 5.icsCy3.tif	no comm 5.icsCy5.tif	no comm 5.ics488.tif	0	0	0	30	31	1	1344	1344	1344	30	b'eLvxdet/G21WD/qEZjpalw6uuBitUgdPTJhSKSZABZYdAHa1juw='	0.07750057429075240	0.5000076293945310	0.044998854	0.11111623	0.6200046	1.0	0.12276584951321100	0.6174039986097230	0.11999695	0.61110854
262166.0	875582.0	8350.0	5601.0	1376256.0	1376256.0	-1	-1	-1	8.0	2.0	0.0	0.0	0.3125	0.0	1.953125	0.609375	0.515625	0.21875	0.1875	0.078125	0.046875	0.09375	0.078125	0.015625	0.015625	no comm 6.icsCy3.tif	no comm 6.icsCy5.tif	no comm 6.ics488.tif	0	0	0	31	31	1	1344	1344	1344	31	b'eLvxdet/G21WD/qENtq6HmRxMVqlDp6YMKVSTIAKLDsAfFGO7w=='	0.09748989343643190	0.461112380027771	0.04499887	0.094438076	0.6175021	1.0	0.14610936996763300	0.5576900108137590	0.14499122	0.55555046
[truncated: 63 more columns]
