# Supplementary material for: Commissureless acts as a substrate adapter in a conserved Nedd4 E3 ubiquitin ligase pathway to promote axon growth across the midline
Source: eLife. 2025 May 23;13:RP92757. doi: 10.7554/eLife.92757 (PMC12101832; doi:10.7554/eLife.92757)
Supplement: Figure 3—figure supplement 1—source data 1. [file elife-92757-fig3-figsupp1-data1.csv]

AreaOccupied_AreaOccupied_axonsobject	AreaOccupied_AreaOccupied_nervecordobject	AreaOccupied_Perimeter_axonsobject	AreaOccupied_Perimeter_nervecordobject	AreaOccupied_TotalArea_axonsobject	AreaOccupied_TotalArea_nervecordobject	Channel_Comm	Channel_HRP	Channel_robo	Count_axonsobject	Count_editedaxonsobject	Count_editednervecordobject	Count_nervecordobject	ExecutionTime_01Images	ExecutionTime_02Metadata	ExecutionTime_03NamesAndTypes	ExecutionTime_04Groups	ExecutionTime_05EnhanceOrSuppressFeatures	ExecutionTime_06Threshold	ExecutionTime_07Threshold	ExecutionTime_08ConvertImageToObjects	ExecutionTime_09EditObjectsManually	ExecutionTime_10ConvertImageToObjects	ExecutionTime_11EditObjectsManually	ExecutionTime_12MaskImage	ExecutionTime_13MaskImage	ExecutionTime_14MeasureImageIntensity	ExecutionTime_15MeasureImageAreaOccupied	ExecutionTime_16CalculateMath	ExecutionTime_17CalculateMath	FileName_Comm	FileName_HRP	FileName_robo	Frame_Comm	Frame_HRP	Frame_robo	Group_Index	Group_Length	Group_Number	Height_Comm	Height_HRP	Height_robo	ImageNumber	ImageSet_ImageSet	Intensity_LowerQuartileIntensity_comm_nervecord	Intensity_LowerQuartileIntensity_robo_axons	Intensity_MADIntensity_comm_nervecord	Intensity_MADIntensity_robo_axons	Intensity_MaxIntensity_comm_nervecord	Intensity_MaxIntensity_robo_axons
111308.0	581963.0	5913.0	6613.0	1376256.0	1376256.0	-1	-1	-1	10.0	7.0	2.0	16.0	0.0	0.0	1.171875	0.0	3.75	0.59375	0.484375	0.28125	0.234375	0.15625	0.125	0.046875	0.046875	0.0625	0.046875	0.0	0.0	10X 2PY 1.icsCy3.tif	10X 2PY 1.icsCy5.tif	10X 2PY 1.ics488.tif	0	0	0	1	24	1	1344	1344	1344	1	b'eLu+YRxrG60/B2UKGx2oGMRxMVqTDp6YMKVSTIAKLDsAcVaLSg=='	0.30572977662086487	0.6039215922355652	0.13376057	0.14117646	1.0	1.0
73088.0	514304.0	4543.0	5392.0	1376256.0	1376256.0	-1	-1	-1	11.0	11.0	2.0	2.0	0.0	0.0	1.515625	0.0	4.25	0.65625	0.46875	0.1875	0.234375	0.171875	0.125	0.0625	0.046875	0.046875	0.078125	0.0	0.0	10X 2PY 2.icsCy3.tif	10X 2PY 2.icsCy5.tif	10X 2PY 2.ics488.tif	0	0	0	2	24	1	1344	1344	1344	2	b'eLu+YRxrG60/B2UKQ25nGo1WpIMrLkZr0sETE6ZUiglQgWUHAHbyi00='	0.27898070216178894	0.48627451062202454	0.13121235	0.082352966	1.0	1.0
44572.0	562183.0	3288.0	6375.0	1376256.0	1376256.0	-1	-1	-1	13.0	12.0	1.0	4.0	0.0	0.0	0.5	0.0	4.171875	0.671875	0.578125	0.234375	0.3125	0.171875	0.140625	0.0625	0.046875	0.0625	0.0625	0.0	0.0	10X 2PY 3.icsCy3.tif	10X 2PY 3.icsCy5.tif	10X 2PY 3.ics488.tif	0	0	0	3	24	1	1344	1344	1344	3	b'eLu+YRxrG60/B2UKQ25nGo9WpIMrLkZr0sETE6ZUiglQgWUHAHyOi1A='	0.2878919541835785	0.48627451062202454	0.13504234	0.11764705	1.0	1.0
72582.0	642789.0	3853.0	6354.0	1376256.0	1376256.0	-1	-1	-1	9.0	8.0	6.0	6.0	0.0	0.0	0.4375	0.0	3.703125	0.640625	0.53125	0.21875	0.3125	0.125	0.109375	0.046875	0.03125	0.078125	0.09375	0.0	0.0	10X 2PY 4.icsCy3.tif	10X 2PY 4.icsCy5.tif	10X 2PY 4.ics488.tif	0	0	0	4	24	1	1344	1344	1344	4	b'eLu+YRxrG60/B2UKQ25nmoxWpIMrLkZr0sETE6ZUiglQgWUHAIIqi1M='	0.2840771973133087	0.7411764860153198	0.14013883	0.09803921	1.0	1.0
83176.0	458064.0	4820.0	5266.0	1376256.0	1376256.0	-1	-1	-1	9.0	8.0	2.0	9.0	0.0	0.0	0.5	0.0	3.828125	0.609375	0.453125	0.171875	0.21875	0.140625	0.140625	0.046875	0.0625	0.0625	0.046875	0.0	0.0	10X 2PY 5.icsCy3.tif	10X 2PY 5.icsCy5.tif	10X 2PY 5.ics488.tif	0	0	0	5	24	1	1344	1344	1344	5	b'eLu+YRxrG60/B2UKQ25nmo5WpIMrLkZr0sETE6ZUiglQgWUHAIfGi1Y='	0.26114290952682495	0.545098066329956	0.12739757	0.13333333	1.0	1.0
78258.0	545461.0	4297.0	5717.0	1376256.0	1376256.0	-1	-1	-1	8.0	7.0	2.0	8.0	0.0	0.0	0.46875	0.0	3.796875	0.578125	0.5	0.171875	0.28125	0.15625	0.125	0.046875	0.046875	0.046875	0.0625	0.015625	0.0	10X 2PY 6.icsCy3.tif	10X 2PY 6.icsCy5.tif	10X 2PY 6.ics488.tif	0	0	0	6	24	1	1344	1344	1344	6	b'eLu+YRxrG60/B2UKQ25nmo1WpIMrLkZr0sETE6ZUiglQgWUHAI1ii1k='	0.34267184138298035	0.5882353186607361	0.13502708	0.12156862	1.0	1.0
82576.0	583752.0	5215.0	6066.0	1376256.0	1376256.0	-1	-1	-1	12.0	12.0	3.0	7.0	0.0	0.0	0.453125	0.0	3.703125	0.59375	0.546875	0.21875	0.265625	0.15625	0.09375	0.046875	0.046875	0.0625	0.09375	0.0	0.0	10X 2PY 7.icsCy3.tif	10X 2PY 7.icsCy5.tif	10X 2PY 7.ics488.tif	0	0	0	7	24	1	1344	1344	1344	7	b'eLu+YRxrG60/B2UKw2hnjlakgycuRmvSwRMTplSKCVCBZQcAkv6LXA=='	0.3350270986557007	0.5921568870544434	0.12738228	0.12156862	1.0	1.0
82466.0	608369.0	4553.0	4768.0	1376256.0	1376256.0	-1	-1	-1	13.0	12.0	1.0	2.0	0.0	0.0	0.390625	0.0	3.734375	0.640625	0.546875	0.21875	0.265625	0.140625	0.125	0.046875	0.078125	0.0625	0.078125	0.0	0.0	10X LPSY 1.icsCy3.tif	10X LPSY 1.icsCy5.tif	10X LPSY 1.ics488.tif	0	0	0	8	24	1	1344	1344	1344	8	b'eLu+YRxrG60/B2UKgxTePgHBoyMVgzEyRuvSQRQVplSKClCZZQcAyquMkQ=='	0.110826276242733	0.30588236451148987	0.03312733	0.039215684	0.7095598	0.76862746
128318.0	505277.0	6521.0	5084.0	1376256.0	1376256.0	-1	-1	-1	14.0	9.0	1.0	6.0	0.0	0.0	0.421875	0.0	3.828125	0.578125	0.5	0.171875	0.21875	0.171875	0.140625	0.0625	0.03125	0.03125	0.0625	0.0	0.0	10X LPSY 2.icsCy3.tif	10X LPSY 2.icsCy5.tif	10X LPSY 2.ics488.tif	0	0	0	9	24	1	1344	1344	1344	9	b'eLu+YRxrG60/B2UKgxTePgHBoIam0WhNOsgiY7QuHURRYUqlqACVWXYA0EqMlA=='	0.15286488831043243	0.16862745583057404	0.049683377	0.043137252	0.9146563	0.5058824
100310.0	534502.0	5566.0	4682.0	1376256.0	1376256.0	-1	-1	-1	13.0	11.0	2.0	2.0	0.0	0.0	0.34375	0.0	3.96875	0.59375	0.484375	0.171875	0.25	0.15625	0.140625	0.046875	0.046875	0.078125	0.09375	0.0	0.0	10X LPSY 3.icsCy3.tif	10X LPSY 3.icsCy5.tif	10X LPSY 3.ics488.tif	0	0	0	10	24	1	1344	1344	1344	10	b'eLu+YRxrG60/B2UKgxTePgHBoIam8WhNOsgiY7QuHURRYUqlqACVWXYA1emMlw=='	0.14776836335659027	0.239215686917305	0.047135115	0.04705882	0.74267185	0.5882353
93556.0	582992.0	4904.0	6857.0	1376256.0	1376256.0	-1	-1	-1	16.0	11.0	1.0	11.0	0.0	0.0	0.453125	0.0	3.65625	0.5625	0.515625	0.203125	0.265625	0.15625	0.125	0.0625	0.046875	0.0625	0.078125	0.0	0.0	10X LPSY 4.icsCy3.tif	10X LPSY 4.icsCy5.tif	10X LPSY 4.ics488.tif	0	0	0	11	24	1	1344	1344	1344	11	b'eLu+YRxrG60/B2UKgxTePgHBkbB0NlqTDqLIGK1LB1FUmFIpKkBllh0A24iMmg=='	0.08534371107816696	0.30980393290519714	0.03312733	0.09411767	0.6891737	0.9137255
53793.0	525769.0	3390.0	5050.0	1376256.0	1376256.0	-1	-1	-1	12.0	12.0	1.0	1.0	0.0	0.0	0.296875	0.0	4.046875	0.609375	0.46875	0.1875	0.234375	0.140625	0.078125	0.046875	0.0625	0.0625	0.09375	0.0	0.0	10X LPSY 5.icsCy3.tif	10X LPSY 5.icsCy5.tif	10X LPSY 5.ics488.tif	0	0	0	12	24	1	1344	1344	1344	12	b'eLu+YRxrG60/B2UKgxTePgHBoIam6WhNOsgiY7QuHURRYUqlqACVWXYA4SeMnQ=='	0.2076447755098343	0.41960784792900085	0.08534372	0.0784314	1.0	0.99215686
95507.0	461529.0	4663.0	4071.0	1376256.0	1376256.0	-1	-1	-1	10.0	10.0	1.0	1.0	0.0	0.0	0.34375	0.0	3.640625	0.609375	0.46875	0.203125	0.234375	0.140625	0.09375	0.046875	0.046875	0.078125	0.046875	0.0	0.0	10X WT 1.icsCy3.tif	10X WT 1.icsCy5.tif	10X WT 1.ics488.tif	0	0	0	13	24	1	1344	1344	1344	13	b'eLu+YRxrG60/B2UKQy+8R+vRQRMVo/XooIkIUypFBKi0sgMAdUGKug=='	0.0955367386341095	0.16078431904315948	0.036957346	0.019607842	0.7286641	0.32941177
94064.0	471379.0	4723.0	3707.0	1376256.0	1376256.0	-1	-1	-1	11.0	8.0	1.0	1.0	0.0	0.0	0.328125	0.0	3.796875	0.59375	0.515625	0.171875	0.234375	0.140625	0.125	0.046875	0.046875	0.046875	0.0625	0.0	0.0	10X WT 2.icsCy3.tif	10X WT 2.icsCy5.tif	10X WT 2.ics488.tif	0	0	0	14	24	1	1344	1344	1344	14	b'eLu+YRxrG60/B2UKQyq8jUbr0UEVFaP16KCJCFMqRQSotLIDAHrair0='	0.13502708077430725	0.16078431904315948	0.03184557	0.02352941	0.87261766	0.4745098
85344.0	471071.0	4441.0	4038.0	1376256.0	1376256.0	-1	-1	-1	12.0	8.0	1.0	1.0	0.0	0.0	0.421875	0.0	3.859375	0.640625	0.515625	0.203125	0.234375	0.15625	0.140625	0.0625	0.046875	0.0625	0.046875	0.0	0.0	10X WT 3.icsCy3.tif	10X WT 3.icsCy5.tif	10X WT 3.ics488.tif	0	0	0	15	24	1	1344	1344	1344	15	b'eLu+YRxrG60/B2UKQyq8jUfr0UEVFaP16KCJCFMqRQSotLIDAIBzisA='	0.14776836335659027	0.13333334028720856	0.04586862	0.015686274	0.9554284	0.3764706
106520.0	562016.0	5730.0	5196.0	1376256.0	1376256.0	-1	-1	-1	10.0	10.0	2.0	9.0	0.0	0.0	0.3125	0.0	3.828125	0.578125	0.546875	0.21875	0.3125	0.140625	0.15625	0.0625	0.046875	0.0625	0.078125	0.0	0.0	CTRL 1.icsCy3.tif	CTRL 1.icsCy5.tif	CTRL 1.ics488.tif	0	0	0	16	24	1	1344	1344	1344	16	b'eLu+YRxrG60/B3MKG61DB080jNafgyISTKkUCaASyg4AzpyImA=='	0.0789806991815567	0.33725491166114807	0.022919044	0.07843137	1.0	0.8862745
87810.0	496148.0	5155.0	4194.0	1376256.0	1376256.0	-1	-1	-1	12.0	12.0	1.0	1.0	0.0	0.0	0.375	0.0	3.78125	0.640625	0.5	0.21875	0.234375	0.140625	0.09375	0.0625	0.078125	0.0625	0.0625	0.0	0.0	CTRL 2.icsCy3.tif	CTRL 2.icsCy5.tif	CTRL 2.ics488.tif	0	0	0	17	24	1	1344	1344	1344	17	b'eLu+YRxrG60/B3MKMxqtQwdNNIzWn4MiEkypFAmgEsoOANQpiJs='	0.07515068352222443	0.30588236451148987	0.026749067	0.086274505	1.0	0.9411765
113975.0	585995.0	6506.0	4738.0	1376256.0	1376256.0	-1	-1	-1	13.0	9.0	3.0	4.0	0.0	0.0	0.328125	0.0	3.6875	0.625	0.515625	0.203125	0.265625	0.15625	0.125	0.0625	0.046875	0.0625	0.078125	0.0	0.0	CTRL 3.icsCy3.tif	CTRL 3.icsCy5.tif	CTRL 3.ics488.tif	0	0	0	18	24	1	1344	1344	1344	18	b'eLu+YRxrG60/B3MKMx6tQwdNNIzWn4MiEkypFAmgEsoOANm2iJ4='	0.05986114218831062	0.23529411852359772	0.021652557	0.0745098	1.0	0.6862745
88503.0	492167.0	5026.0	4343.0	1376256.0	1376256.0	-1	-1	-1	9.0	9.0	1.0	1.0	0.0	0.0	0.421875	0.0	4.84375	0.703125	0.453125	0.1875	0.265625	0.15625	0.125	0.078125	0.046875	0.078125	0.046875	0.0	0.0	CTRL 4.icsCy3.tif	CTRL 4.icsCy5.tif	CTRL 4.ics488.tif	0	0	0	19	24	1	1344	1344	1344	19	b'eLu+YRxrG60/B30KG61DB0U0jNafgyISTKkUCaASyg4A30OIoQ=='	0.05094987526535988	0.4156862795352936	0.011474781	0.12941179	0.708278	1.0
55713.0	574700.0	3209.0	5006.0	1376256.0	1376256.0	-1	-1	-1	10.0	10.0	1.0	1.0	0.0	0.0	0.359375	0.0	3.6875	0.609375	0.46875	0.21875	0.3125	0.15625	0.109375	0.046875	0.046875	0.0625	0.078125	0.0	0.0	CTRL 5.icsCy3.tif	CTRL 5.icsCy5.tif	CTRL 5.ics488.tif	0	0	0	20	24	1	1344	1344	1344	20	b'eLu+YRxrG60/B3MKMx2tQwdNNIzWn4MiEkypFAmgEsoOAOTQiKQ='	0.04585336148738861	0.29019609093666077	0.012741279	0.07058823	0.64458686	0.6901961
129537.0	555536.0	6543.0	4603.0	1376256.0	1376256.0	-1	-1	-1	9.0	6.0	2.0	2.0	0.0	0.0	0.46875	0.0	3.890625	0.59375	0.46875	0.171875	0.265625	0.140625	0.15625	0.046875	0.046875	0.09375	0.078125	0.015625	0.0	CTRL 6.icsCy3.tif	CTRL 6.icsCy5.tif	CTRL 6.ics488.tif	0	0	0	21	24	1	1344	1344	1344	21	b'eLu+YRxrG60/B3MKMxutQwdNNIzWn4MiEkypFAmgEsoOAOpdiKc='	0.06878767162561417	0.24705882370471954	0.03311208	0.086274505	0.5656062	0.73333335
142520.0	537468.0	6925.0	4181.0	1376256.0	1376256.0	-1	-1	-1	9.0	5.0	2.0	3.0	0.0	0.0	0.328125	0.0	3.765625	0.59375	0.46875	0.1875	0.25	0.15625	0.140625	0.0625	0.0625	0.078125	0.078125	0.015625	0.0	CTRL 7.icsCy3.tif	CTRL 7.icsCy5.tif	CTRL 7.ics488.tif	0	0	0	22	24	1	1344	1344	1344	22	b'eLu+YRxrG60/B3MKMx+tQwdNNIzWn4MiEkypFAmgEsoOAO/qiKo='	0.05349813029170036	0.35686275362968445	0.015289538	0.12941176	1.0	1.0
104452.0	520201.0	5731.0	4395.0	1376256.0	1376256.0	-1	-1	-1	12.0	10.0	2.0	2.0	0.0	0.0	0.359375	0.0	3.734375	0.5625	0.5	0.171875	0.28125	0.140625	0.109375	0.046875	0.046875	0.046875	0.0625	0.0	0.0	CTRL 8.icsCy3.tif	CTRL 8.icsCy5.tif	CTRL 8.ics488.tif	0	0	0	23	24	1	1344	1344	1344	23	b'eLu+YRxrG60/B3MKsxitQwdNNIzWn4MiEkypFAmgEsoOAPV3iK0='	0.062409400939941406	0.25882354378700256	0.015289545	0.07843137	0.5910887	0.7921569
104102.0	520991.0	5906.0	4259.0	1376256.0	1376256.0	-1	-1	-1	11.0	8.0	2.0	2.0	0.0	0.0	0.375	0.0	3.703125	0.609375	0.484375	0.1875	0.234375	0.15625	0.109375	0.0625	0.046875	0.078125	0.0625	0.0	0.0	CTRL 9.icsCy3.tif	CTRL 9.icsCy5.tif	CTRL 9.ics488.tif	0	0	0	24	24	1	1344	1344	1344	24	b'eLu+YRxrG60/B3MKsxytQwdNNIzWn4MiEkypFAmgEsoOAPsEiLA='	0.04585336148738861	0.2862745225429535	0.011474784	0.09019607	0.4050965	0.8235294
[truncated: 69 more columns]
