# Supplementary material for: Commissureless acts as a substrate adapter in a conserved Nedd4 E3 ubiquitin ligase pathway to promote axon growth across the midline
Source: eLife. 2025 May 23;13:RP92757. doi: 10.7554/eLife.92757 (PMC12101832; doi:10.7554/eLife.92757)
Supplement: Figure 5—source data 2. [file elife-92757-fig5-data2.csv]

AreaOccupied_AreaOccupied_axonsimage	AreaOccupied_AreaOccupied_cellbodiesimage	AreaOccupied_Perimeter_axonsimage	AreaOccupied_Perimeter_cellbodiesimage	AreaOccupied_TotalArea_axonsimage	AreaOccupied_TotalArea_cellbodiesimage	Channel_Comm	Channel_apterous	Count_Editedap	Count_ap	Count_axons	Count_cellbodies	ExecutionTime_01Images	ExecutionTime_02Metadata	ExecutionTime_03NamesAndTypes	ExecutionTime_04Groups	ExecutionTime_05EnhanceOrSuppressFeatures	ExecutionTime_06IdentifyPrimaryObjects	ExecutionTime_07EditObjectsManually	ExecutionTime_08EditObjectsManually	ExecutionTime_09ConvertObjectsToImage	ExecutionTime_10MaskImage	ExecutionTime_11IdentifyTertiaryObjects	ExecutionTime_12ConvertObjectsToImage	ExecutionTime_13MaskImage	ExecutionTime_14MeasureImageIntensity	ExecutionTime_15MeasureImageAreaOccupied	ExecutionTime_16CalculateMath	ExecutionTime_17CalculateMath	ExecutionTime_18CalculateMath	ExecutionTime_19SaveImages	ExecutionTime_20SaveImages	FileName_Comm	FileName_apterous	Frame_Comm	Frame_apterous	Group_Index	Group_Length	Group_Number	Height_Comm	Height_apterous	ImageNumber	ImageSet_ImageSet	Intensity_LowerQuartileIntensity_Maskcellbodies	Intensity_LowerQuartileIntensity_maskaxons	Intensity_MADIntensity_Maskcellbodies	Intensity_MADIntensity_maskaxons	Intensity_MaxIntensity_Maskcellbodies	Intensity_MaxIntensity_maskaxons	Intensity_MeanIntensity_Maskcellbodies
41602	31740	4578.743612	2677.703894	1376256	1376256	-1	-1	34	53	32	16	0	0	1.1875	0	0.515625	2.8125	0.171875	0.203125	0.03125	0.046875	0.234375	0.015625	0.015625	0.046875	0.09375	0	0	0	0.03125	0.03125	2PY 1.icsCy3.tif	2PY 1.ics488.tif	0	0	1	36	1	1344	1344	1	b'eLuo38xhG60HBkWpNNoaGsBwN7GwoFK4g5K9HQACRAcD'	0.078248262	0.104341194	0.026092924	0.04347296	0.88696116	0.9652247	0.130043296
31850	25704	3800.605481	2191.39419	1376256	1376256	-1	-1	30	45	28	13	0	0	1.515625	0	0.546875	3.484375	0.140625	0.203125	0.03125	0.0625	0.234375	0.015625	0.015625	0.03125	0.109375	0	0.015625	0	0.03125	0.03125	2PY 10.icsCy3.tif	2PY 10.ics488.tif	0	0	2	36	1	1344	1344	2	b'eLuo38xhG60HBkWpZGgwWh0MYMCbWFhQKeBBCd8OANFxB2M='	0.139131755	0.173907071	0.043472946	0.05218585	1	0.87826353	0.20905242
43513	23188	5070.102089	2060.719046	1376256	1376256	-1	-1	35	51	34	13	0	0	0.375	0	0.5625	3.515625	0.1875	0.171875	0.046875	0.046875	0.1875	0.015625	0.015625	0.046875	0.15625	0	0.015625	0.015625	0.03125	0.015625	2PY 11.icsCy3.tif	2PY 11.ics488.tif	0	0	3	36	1	1344	1344	3	b'eLuo38xhG60HBkWpZDjaHBrIgDexsKBSwIMSvh0A05IHZQ=='	0.121736474	0.156511784	0.043472946	0.052170604	1	1	0.196708844
39799	30679	3924.420669	2645.218613	1376256	1376256	-1	-1	32	48	30	16	0	0	0.328125	0	0.484375	2.65625	0.140625	0.1875	0.046875	0.078125	0.203125	0.015625	0.015625	0.015625	0.140625	0	0	0	0	0.03125	2PY 12.icsCy3.tif	2PY 12.ics488.tif	0	0	4	36	1	1344	1344	4	b'eLuo38xhG60HBkWpBImM0epggALexMKCSgEPSvh2ANWzB2c='	0.113038838	0.156511784	0.043472946	0.07824828	1	1	0.212020905
39165	36168	4967.27157	3126.753714	1376256	1376256	-1	-1	42	51	41	17	0	0	0.4375	0	0.625	4	0.171875	0.1875	0.046875	0.09375	0.25	0.015625	0.015625	0.03125	0.140625	0.015625	0	0	0.015625	0.03125	2PY 2.icsCy3.tif	2PY 2.ics488.tif	0	0	5	36	1	1344	1344	5	b'eLuo38xhG60HBkWpZDRaGwxcuJtYWFAp3EHJ3g4ABGQHBQ=='	0.104341194	0.139131755	0.026092932	0.043472946	1	0.6956588	0.152304788
40161	29901	4414.227848	2557.176982	1376256	1376256	-1	-1	35	47	33	16	0	0	0.4375	0	0.578125	3.9375	0.140625	0.203125	0.046875	0.0625	0.234375	0.015625	0.015625	0.03125	0.109375	0	0.015625	0	0.015625	0.046875	2PY 3.icsCy3.tif	2PY 3.ics488.tif	0	0	6	36	1	1344	1344	6	b'eLuo38xhG60HBkWpZDxaGwxcuJtYWFAp3EHJ3g4ABoQHBw=='	0.069565877	0.09564355	0.017395288	0.03477531	1	0.5826047	0.109382749
28183	30017	3310.560713	2564.490691	1376256	1376256	-1	-1	27	42	25	16	0	0	0.265625	0	0.453125	3.5	0.15625	0.21875	0.046875	0.078125	0.21875	0.015625	0.015625	0.046875	0.109375	0	0	0.015625	0.03125	0.03125	2PY 4.icsCy3.tif	2PY 4.ics488.tif	0	0	7	36	1	1344	1344	7	b'eLuo38xhG60HBkWpZDJaGwxcuJtYWFAp3EHJ3g4ACKQHCQ=='	0.09564355	0.139131755	0.034790568	0.05217059	1	0.9478294	0.167151765
25434	30401	3355.561759	2696.657213	1376256	1376256	-1	-1	31	42	30	15	0	0	0.28125	0	0.640625	3.65625	0.171875	0.203125	0.03125	0.0625	0.234375	0.015625	0.015625	0.046875	0.140625	0	0	0	0.03125	0	2PY 5.icsCy3.tif	2PY 5.ics488.tif	0	0	8	36	1	1344	1344	8	b'eLuo38xhG60HBkWpZDpaGwxcuJtYWFAp3EHJ3g4ACsQHCw=='	0.130434126	0.173907071	0.043472953	0.06086825	1	0.85218585	0.194403861
43997	29799	4728.911181	2549.520128	1376256	1376256	-1	-1	36	44	35	16	0	0	0.375	0	0.453125	2.890625	0.1875	0.203125	0.046875	0.0625	0.28125	0	0.015625	0.03125	0.09375	0	0	0	0.03125	0.03125	2PY 6.icsCy3.tif	2PY 6.ics488.tif	0	0	9	36	1	1344	1344	9	b'eLuo38xhG60HBkWpZDZaGwxcuJtYWFAp3EHJ3g4ADOQHDQ=='	0.09564355	0.130434126	0.043472946	0.06086824	1	1	0.179072114
50010	30586	5037.313201	2607.419623	1376256	1376256	-1	-1	35	43	33	16	0	0	0.3125	0	0.484375	3.03125	0.125	0.21875	0.0625	0.0625	0.21875	0.015625	0.015625	0.046875	0.125	0	0.015625	0	0.03125	0.03125	2PY 7.icsCy3.tif	2PY 7.ics488.tif	0	0	10	36	1	1344	1344	10	b'eLuo38xhG60HBk+pNFobDEy4m1hYUCncQcneDgAPBAcP'	0.104341194	0.14781414	0.043488204	0.06956588	1	1	0.211050942
23847	22786	2553.329219	2097.317026	1376256	1376256	-1	-1	23	33	16	12	0.015625	0	0.34375	0	0.59375	2.890625	0.140625	0.234375	0.0625	0.0625	0.1875	0.015625	0.015625	0.03125	0.125	0	0	0	0.015625	0.015625	2PY 8.icsCy3.tif	2PY 8.ics488.tif	0	0	11	36	1	1344	1344	11	b'eLuo38xhG60HBkWpZDFaGwxcuJtYWFAp3EHJ3g4AESQHEQ=='	0.052170597	0.09564355	0.026077673	0.026092932	0.7217365	0.53913176	0.087289134
43247	27601	4585.695885	2378.974926	1376256	1376256	-1	-1	33	40	31	14	0	0	0.375	0	0.5	3.46875	0.171875	0.171875	0.046875	0.0625	0.234375	0.015625	0.015625	0.015625	0.171875	0	0	0	0.046875	0.015625	2PY 9.icsCy3.tif	2PY 9.ics488.tif	0	0	12	36	1	1344	1344	12	b'eLuo38xhG60HBkWpZDlaGwxcuJtYWFAp3EHJ3g4AE0QHEw=='	0.121736474	0.165209427	0.04348822	0.086961165	1	1	0.225415841
33620	29988	3629.932429	2566.390186	1376256	1376256	-1	-1	32	37	30	16	0	0	0.28125	0	0.5	2.5625	0.140625	0.21875	0.0625	0.046875	0.234375	0	0.03125	0.03125	0.109375	0.015625	0.015625	0	0.0625	0.046875	LPSY 1.icsCy3.tif	LPSY 1.ics488.tif	0	0	13	36	1	1344	1344	13	b'eLuo38xhG60HBkdWHW0ODWTAm1hYUCngQQnfDgBV5Qfd'	0.086945906	0.121736474	0.0347753	0.0347753	1	0.80869764	0.164658132
39398	26084	4422.28986	2242.400287	1376256	1376256	-1	-1	33	40	32	14	0	0	0.28125	0	0.625	3.5	0.171875	0.21875	0.0625	0.0625	0.1875	0	0.015625	0.015625	0.125	0	0	0	0.015625	0.015625	LPSY 10.icsCy3.tif	LPSY 10.ics488.tif	0	0	14	36	1	1344	1344	14	b'eLuo38xhG60HBkdWNTQYrQ8GMuRNLCyoFPKgpG8HACaYCD0='	0.069565877	0.086945906	0.02607767	0.026092932	1	0.6260929	0.136832996
33153	27916	3864.145633	2382.525179	1376256	1376256	-1	-1	28	39	27	15	0	0	0.296875	0	0.484375	2.703125	0.15625	0.234375	0.046875	0.046875	0.21875	0.015625	0.015625	0.03125	0.109375	0	0	0	0.015625	0.015625	LPSY 11.icsCy3.tif	LPSY 11.ics488.tif	0	0	15	36	1	1344	1344	15	b'eLuo38xhG60HBkdWNRxtDw1oyJtYWFAp5EFJ3w4AKLoIPw=='	0.104341194	0.139131755	0.04348822	0.052170597	1	1	0.219367138
59923	29580	5719.422074	2582.614537	1376256	1376256	-1	-1	42	107	42	14	0	0	0.25	0	0.5625	3.671875	0.15625	0.171875	0.046875	0.046875	0.25	0	0.015625	0.015625	0.15625	0	0	0	0.03125	0.015625	LPSY 12.icsCy3.tif	LPSY 12.ics488.tif	0	0	16	36	1	1344	1344	16	b'eLuo38xhG60HBkdWhcTGaH0wUCFvYmFBpZAHJX07ACrcCEE='	0.113038838	0.121736474	0.043472946	0.05217059	1	1	0.183992051
35722	29080	3574.115149	2512.750576	1376256	1376256	-1	-1	32	48	30	16	0	0	0.296875	0	0.625	3.59375	0.125	0.21875	0.0625	0.0625	0.1875	0	0.015625	0.03125	0.15625	0	0	0	0.015625	0.03125	LPSY 2.icsCy3.tif	LPSY 2.ics488.tif	0	0	17	36	1	1344	1344	17	b'eLuo38xhG60HBkdWNRqtDgYw4E0sLKgU8KCEbwcAWAYH3w=='	0.121736474	0.156511784	0.034790576	0.043472946	1	1	0.213386731
31858	30985	3534.257285	2719.887661	1376256	1376256	-1	-1	33	52	31	16	0	0	0.296875	0	0.578125	3.53125	0.140625	0.21875	0.046875	0.0625	0.234375	0.015625	0.03125	0.03125	0.140625	0	0	0.015625	0.03125	0.015625	LPSY 3.icsCy3.tif	LPSY 3.ics488.tif	0	0	18	36	1	1344	1344	18	b'eLuo38xhG60HBkdWNR6tDgYw4E0sLKgU8KCEbwcAWicH4Q=='	0.130434126	0.165209427	0.043472953	0.052185863	1	1	0.225493686
21710	30080	2769.04704	2589.176982	1376256	1376256	-1	-1	28	34	25	16	0	0	0.234375	0	0.578125	3.453125	0.140625	0.1875	0.03125	0.046875	0.234375	0.015625	0.015625	0	0.109375	0	0	0	0.015625	0.015625	LPSY 4.icsCy3.tif	LPSY 4.ics488.tif	0	0	19	36	1	1344	1344	19	b'eLuo38xhG60HBlFWHa0OBijgTSwsqBTwoIRvBwBcSAfj'	0.121736474	0.165209427	0.034790576	0.052170604	1	1	0.200591846
35376	26932	3756.838021	2292.240908	1376256	1376256	-1	-1	31	38	29	14	0	0	0.234375	0	0.609375	3.25	0.140625	0.15625	0.03125	0.046875	0.21875	0.015625	0.03125	0.03125	0.109375	0	0	0.015625	0.015625	0	LPSY 5.icsCy3.tif	LPSY 5.ics488.tif	0	0	20	36	1	1344	1344	20	b'eLuo38xhG60HBkdWNR2tDgYw4E0sLKgU8KCEbwcAXmkH5Q=='	0.130434126	0.165209427	0.052170597	0.06086825	1	1	0.244030865
32667	25933	3567.020741	2222.258152	1376256	1376256	-1	-1	31	41	29	14	0	0.015625	0.234375	0	0.5	3.34375	0.125	0.21875	0.046875	0.0625	0.203125	0.015625	0.03125	0.046875	0.140625	0	0	0	0.015625	0.03125	LPSY 6.icsCy3.tif	LPSY 6.ics488.tif	0	0	21	36	1	1344	1344	21	b'eLuo38xhG60HBkdWNRutDgYw4E0sLKgU8KCEbwcAYIoH5w=='	0.139131755	0.173907071	0.06086824	0.06956588	1	1	0.273153471
34530	29291	4036.027884	2500.721138	1376256	1376256	-1	-1	32	44	30	14	0	0	0.359375	0	0.578125	3.53125	0.140625	0.1875	0.046875	0.0625	0.21875	0.015625	0.015625	0.03125	0.171875	0	0	0.015625	0.03125	0.03125	LPSY 7.icsCy3.tif	LPSY 7.ics488.tif	0	0	22	36	1	1344	1344	22	b'eLuo38xhG60HBkdWNR+tDgYw4E0sLKgU8KCEbwcAYqsH6Q=='	0.121736474	0.14781414	0.04348822	0.052170604	1	1	0.213388908
37542	29585	3935.22994	2550.591196	1376256	1376256	-1	-1	36	45	34	16	0	0	0.265625	0	0.640625	3.796875	0.140625	0.203125	0.046875	0.046875	0.21875	0.015625	0.015625	0.03125	0.15625	0.015625	0	0	0.03125	0.03125	LPSY 8.icsCy3.tif	LPSY 8.ics488.tif	0	0	23	36	1	1344	1344	23	b'eLuo38xhG60HBkdWtRitDgYw4E0sLKgU8KCEbwcAZMwH6w=='	0.121736474	0.14781414	0.043472946	0.04347296	1	0.9478294	0.194611907
28454	30628	3268.777054	2590.774962	1376256	1376256	-1	-1	31	41	29	16	0	0	0.34375	0	0.5625	3.90625	0.140625	0.15625	0.046875	0.0625	0.21875	0.015625	0	0.0625	0.078125	0	0	0	0.015625	0.015625	LPSY 9.icsCy3.tif	LPSY 9.ics488.tif	0	0	24	36	1	1344	1344	24	b'eLuo38xhG60HBkdWtRytDgYw4E0sLKgU8KCEbwcAZu0H7Q=='	0.130434126	0.165209427	0.052170597	0.06956586	1	1	0.219270134
41909	31966	4398.023879	2723.402379	1376256	1376256	-1	-1	34	38	33	17	0	0	0.25	0	0.5	2.828125	0.203125	0.203125	0.0625	0.0625	0.203125	0.015625	0.015625	0.046875	0.109375	0	0	0	0.015625	0.03125	WT 1.icsCy3.tif	WT 1.ics488.tif	0	0	25	36	1	1344	1344	25	b'eLuo38xhG60HBkVcjFYGAxbsJhYWVAp2UKK3AwA0VAaj'	0.078248262	0.09564355	0.034775317	0.026092924	1	0.6521706	0.140142798
20737	35920	2609.862228	3022.095813	1376256	1376256	-1	-1	28	28	27	18	0	0	0.3125	0	0.65625	3.109375	0.1875	0.203125	0.03125	0.046875	0.21875	0.015625	0.015625	0.03125	0.09375	0	0.015625	0	0.03125	0.03125	WT 10.icsCy3.tif	WT 10.ics488.tif	0	0	26	36	1	1344	1344	26	b'eLuo38xhG60HBkVcGIzWBgMX7iYWFlQKd1CytwMAAtAHAw=='	0.069565877	0.069565877	0.026092924	0.017395288	1	0.33913177	0.132467971
28995	25996	3182.432862	2339.347509	1376256	1376256	-1	-1	25	27	24	14	0	0	0.265625	0	0.625	2.9375	0.15625	0.203125	0.03125	0.046875	0.25	0	0.03125	0.046875	0.109375	0	0.015625	0	0	0.03125	WT 11.icsCy3.tif	WT 11.ics488.tif	0	0	27	36	1	1344	1344	27	b'eLuo38xhG60HBkVcjLaGBjDcTSwsqBTuoGRvBwAE8AcF'	0.09564355	0.104341194	0.043472946	0.026092917	1	0.5478294	0.164002958
35477	28633	3870.354831	2431.880518	1376256	1376256	-1	-1	31	53	30	15	0	0	0.359375	0	0.640625	3.375	0.15625	0.1875	0.046875	0.0625	0.15625	0.015625	0.015625	0.0625	0.21875	0.015625	0	0	0.03125	0.015625	WT 12.icsCy3.tif	WT 12.ics488.tif	0	0	28	36	1	1344	1344	28	b'eLuo38xhG60HBk9cjNYGAxPuJhYWVAp3ULK3AwAHEAcH'	0.069565877	0.078248262	0.026077673	0.017395288	1	0.40869763	0.120489704
30478	28702	3050.692747	2549.520128	1376256	1376256	-1	-1	29	37	28	16	0	0	0.21875	0	0.546875	3.828125	0.15625	0.1875	0.0625	0.0625	0.21875	0.015625	0.015625	0.046875	0.140625	0	0	0	0.03125	0.03125	WT 2.icsCy3.tif	WT 2.ics488.tif	0	0	29	36	1	1344	1344	29	b'eLuo38xhG60HBkNcGI1WBgMW7CYWFlQKdlCitwMANnMGpQ=='	0.104341194	0.121736474	0.034790576	0.026092932	1	0.6521706	0.167009302
32679	29320	3714.377126	2535.804399	1376256	1376256	-1	-1	36	51	34	16	0	0	0.4375	0	0.75	3.78125	0.15625	0.21875	0.046875	0.0625	0.21875	0.015625	0.015625	0.0625	0.109375	0	0	0	0.03125	0.015625	WT 3.icsCy3.tif	WT 3.ics488.tif	0	0	30	36	1	1344	1344	30	b'eLuo38xhG60HBkNcGI9WBgMW7CYWFlQKdlCitwMAOJIGpw=='	0.09564355	0.104341194	0.03477531	0.026077665	1	0.98262	0.146405154
37993	33803	3905.755806	2931.125251	1376256	1376256	-1	-1	29	49	27	16	0	0	0.265625	0	0.515625	4.0625	0.140625	0.1875	0.0625	0.078125	0.28125	0.015625	0.015625	0.0625	0.15625	0.015625	0.015625	0	0.03125	0.03125	WT 4.icsCy3.tif	WT 4.ics488.tif	0	0	31	36	1	1344	1344	31	b'eLuo38xhG60HBkNcmIxWBgMW7CYWFlQKdlCitwMAOrEGqQ=='	0.060868237	0.069565877	0.017395288	0.017380029	0.8695659	0.31303883	0.097301346
33560	30798	3797.063418	2662.390186	1376256	1376256	-1	-1	29	40	26	16	0	0	0.359375	0	0.765625	4.125	0.1875	0.234375	0.0625	0.078125	0.296875	0.015625	0.015625	0.0625	0.203125	0	0	0	0.015625	0.03125	WT 5.icsCy3.tif	WT 5.ics488.tif	0	0	32	36	1	1344	1344	32	b'eLuo38xhG60HBkNcmI5WBgMW7CYWFlQKdlCitwMAPNAGqw=='	0.09564355	0.121736474	0.0347753	0.026077673	1	0.4173953	0.14973302
25241	32028	2759.147545	2839.094767	1376256	1376256	-1	-1	24	30	23	16	0	0	0.3125	0	0.671875	3.828125	0.171875	0.25	0.0625	0.078125	0.28125	0.015625	0.015625	0.09375	0.171875	0.015625	0	0	0.03125	0.03125	WT 6.icsCy3.tif	WT 6.ics488.tif	0	0	33	36	1	1344	1344	33	b'eLuo38xhG60HBkNcmI1WBgMW7CYWFlQKdlCitwMAPu8GrQ=='	0.09564355	0.104341194	0.034790568	0.01739528	1	0.5739071	0.168577303
28268	32959	3095.936434	2780.515078	1376256	1376256	-1	-1	27	34	26	16	0	0	0.34375	0	0.75	3.84375	0.203125	0.234375	0.0625	0.0625	0.296875	0.015625	0.015625	0.046875	0.140625	0.015625	0	0	0.03125	0.03125	WT 7.icsCy3.tif	WT 7.ics488.tif	0	0	34	36	1	1344	1344	34	b'eLuo38xhG60HBkNcmI9WBgMW7CYWFlQKdlCitwMAQQ4Grw=='	0.086945906	0.09564355	0.026092932	0.017395288	1	0.6956588	0.170200897
36058	29372	3492.949673	2473.939392	1376256	1376256	-1	-1	29	68	28	14	0	0	0.28125	0	0.71875	3.765625	0.203125	0.25	0.0625	0.0625	0.296875	0.015625	0.015625	0.0625	0.21875	0	0.015625	0.015625	0.03125	0.03125	WT 8.icsCy3.tif	WT 8.ics488.tif	0	0	35	36	1	1344	1344	35	b'eLuo38xhG60HBkNcWIxWBgMW7CYWFlQKdlCitwMAQy0GsQ=='	0.09564355	0.104341194	0.034790576	0.0347753	1	0.5478294	0.155370339
34814	30874	3669.564897	2589.034847	1376256	1376256	-1	-1	31	42	30	16	0	0	0.34375	0	0.78125	3.75	0.203125	0.234375	0.0625	0.078125	0.25	0.015625	0.015625	0.078125	0.140625	0	0	0	0.03125	0.03125	WT 9.icsCy3.tif	WT 9.ics488.tif	0	0	36	36	1	1344	1344	36	b'eLuo38xhG60HBkNcWI5WBgMW7CYWFlQKdlCitwMARUwGsw=='	0.078248262	0.078248262	0.026077673	0.017395288	1	0.31303883	0.137619288
[truncated: 58 more columns]
