# Supplementary material for: Commissureless acts as a substrate adapter in a conserved Nedd4 E3 ubiquitin ligase pathway to promote axon growth across the midline
Source: eLife. 2025 May 23;13:RP92757. doi: 10.7554/eLife.92757 (PMC12101832; doi:10.7554/eLife.92757)
Supplement: Figure 5—source data 3. [file elife-92757-fig5-data3.csv]

Channel_Comm	Channel_HRP	Channel_Lamp1	Correlation_Correlation_maskcomm_masklamp1	Correlation_Costes_maskcomm_masklamp1	Correlation_Costes_masklamp1_maskcomm	Correlation_K_maskcomm_masklamp1	Correlation_K_masklamp1_maskcomm	Correlation_Manders_maskcomm_masklamp1	Correlation_Manders_masklamp1_maskcomm	Correlation_Overlap_maskcomm_masklamp1	Correlation_RWC_maskcomm_masklamp1	Correlation_RWC_masklamp1_maskcomm	Correlation_Slope_maskcomm_masklamp1	Count_commobj	Count_editedcommobjects	ExecutionTime_01Images	ExecutionTime_02Metadata	ExecutionTime_03NamesAndTypes	ExecutionTime_04Groups	ExecutionTime_05Smooth	ExecutionTime_06Threshold	ExecutionTime_07EnhanceOrSuppressFeatures	ExecutionTime_08MaskImage	ExecutionTime_09IdentifyPrimaryObjects	ExecutionTime_10ConvertObjectsToImage	ExecutionTime_11EditObjectsManually	ExecutionTime_12ConvertObjectsToImage	ExecutionTime_13EnhanceOrSuppressFeatures	ExecutionTime_14MaskImage	ExecutionTime_15EnhanceOrSuppressFeatures	ExecutionTime_16MaskImage	ExecutionTime_17MeasureColocalization	FileName_Comm	FileName_HRP	FileName_Lamp1	Frame_Comm	Frame_HRP	Frame_Lamp1	Group_Index	Group_Length	Group_Number	Height_Comm	Height_HRP	Height_Lamp1	ImageNumber	ImageSet_ImageSet	MD5Digest_Comm	MD5Digest_HRP	MD5Digest_Lamp1
-1	-1	-1	0.5144278629869202	0.5421997	0.60688436	0.82093203	0.91909814	0.37780076	0.5898757	0.86862946	0.31912273540984254	0.4645554365350232	0.46473944	50.0	42.0	0.0	0.0	1.203125	0.0	1.671875	0.671875	0.59375	0.015625	2.109375	0.46875	0.1875	0.453125	1.65625	0.03125	1.71875	0.015625	0.25	2PY 1.icsCy3.tif	2PY 1.icsCy5.tif	2PY 1.ics488.tif	0	0	0	1	21	1	1344	1344	1344	1	b'eLvR6t45G62HRnvwwzN0R2siWoatKZXCFlRQ2AEAmmFlBA=='	974de27e4c7ff3732ce7f879e739b091	01a89ea668927eada7f22a83358920f4	e91df4f516892ee5cf39a03b3dd3c943
-1	-1	-1	0.6288043595980031	0.61229396	0.70652676	1.0824738	0.74161655	0.53983563	0.5970698	0.8959801	0.40434404483173697	0.4065230919774521	0.7511985	50.0	44.0	0.0	0.0	1.640625	0.0	3.890625	0.796875	0.65625	0.015625	2.484375	0.5	0.234375	0.5625	1.890625	0.0	1.875	0.0	0.296875	2PY 2.icsCy3.tif	2PY 2.icsCy5.tif	2PY 2.ics488.tif	0	0	0	2	21	1	1344	1344	1344	2	b'eLvR6t45G62HBqTJaDRaEdE6dEdrIlqGrSmVwhZUUNgBAJ9zZQc='	3d283ca5bd1bf61238e11a934dbf35e8	1d8dec375b0ac16ea927523b4e196b84	bfd835c9b0d52f53fca7c31412c24f18
-1	-1	-1	0.5651167616197866	0.50540054	0.56586546	0.9665705	0.87096065	0.4031451	0.6427288	0.91752106	0.32922527120603284	0.49331634531948626	0.5265428	51.0	45.0	0.0	0.0	0.46875	0.0	3.34375	0.78125	0.65625	0.0	2.484375	0.4375	0.203125	0.453125	1.703125	0.0	1.8125	0.0	0.234375	2PY 3.icsCy3.tif	2PY 3.icsCy5.tif	2PY 3.ics488.tif	0	0	0	3	21	1	1344	1344	1344	3	b'eLvR6t45G62HBqTJaDxaEdE6dEdrIlqGrSmVwhZUUNgBAKSFZQo='	ca0b7bb690b90a1b2b4f6db4b567566b	63e7c0d2b855f87c9ce27a0fa0d0de29	818fc7625328705d12a685da8e0880f7
-1	-1	-1	0.7330016990624892	0.7541557	0.88381493	1.2216144	0.65998673	0.7067705	0.75447863	0.8979139	0.481001809824713	0.45907650435435055	1.0220052	46.0	46.0	0.0	0.0	0.53125	0.0	2.875	0.8125	0.5625	0.0	2.359375	0.46875	0.203125	0.46875	1.859375	0.03125	1.890625	0.015625	0.21875	2PY 4.icsCy3.tif	2PY 4.icsCy5.tif	2PY 4.ics488.tif	0	0	0	4	21	1	1344	1344	1344	4	b'eLvR6t45G62HBqTJaDJaEdE6dEdrIlqGrSmVwhZUUNgBAKmXZQ0='	aaaac0906c1501abfb4c4ed3f56a2806	22fee13e41edaa9bc5755ee69c48c997	65f8f2ec2cec9ce6e1d0f9fad7912b17
-1	-1	-1	0.35939863378728787	0.41265947	0.39901748	0.7450614	1.0079062	0.19735478	0.56130385	0.8665749	0.1635744769717514	0.46292182619935207	0.2324948	59.0	44.0	0.0	0.0	0.546875	0.0	2.875	0.765625	0.671875	0.015625	2.40625	0.5	0.203125	0.453125	1.6875	0.0	1.71875	0.015625	0.171875	2PY 5.icsCy3.tif	2PY 5.icsCy5.tif	2PY 5.ics488.tif	0	0	0	5	21	1	1344	1344	1344	5	b'eLvR6t45G62HBqTJaDpaEdE6dEdrIlqGrSmVwhZUUNgBAK6pZRA='	45cda48d396c3e2f06bf2ab4e4152f1c	f9bbcea7eed67fb36a8d340186d5a83d	f898e0d4e83aeb1e9647128e6e35bd49
-1	-1	-1	0.53702783034533	0.53510934	0.64979714	0.82915395	0.9611016	0.2981688	0.79307765	0.89269316	0.2500835754895292	0.6472688350223249	0.39301622	57.0	44.0	0.0	0.0	0.34375	0.0	2.78125	0.65625	0.703125	0.015625	2.25	0.46875	0.203125	0.46875	1.671875	0.0	1.703125	0.015625	0.265625	2PY 6.icsCy3.tif	2PY 6.icsCy5.tif	2PY 6.ics488.tif	0	0	0	6	21	1	1344	1344	1344	6	b'eLvR6t45G62HBq7JOFoRjTbIh2rYmlIpbEEFhR0As7tlEw=='	f6e394118c59b98c694eeed28fd8f867	2b2333f89135de303196d62124465573	cbcdefafb6f50c3f9ef5792a94507b63
-1	-1	-1	0.5616168359029279	0.55432415	0.76792824	0.66437024	1.1924081	0.2795058	0.680804	0.89005643	0.2350554593768376	0.5826939966802234	0.3628778	52.0	51.0	0.0	0.0	0.484375	0.0	2.265625	0.765625	0.703125	0.015625	2.109375	0.4375	0.1875	0.5	1.75	0.015625	1.859375	0.015625	0.234375	2PY 7.icsCy3.tif	2PY 7.icsCy5.tif	2PY 7.ics488.tif	0	0	0	7	21	1	1344	1344	1344	7	b'eLvR6t45G62HBqTJaD5aEdE6dEdrIlqGrSmVwhZUUNgBALjNZRY='	6d52d298263a7b4c35503fa1b209318e	df32dba270d7e25d4c8b65db9a4a9481	902befc591f64b85b7f7722f218bfd92
-1	-1	-1	0.3787881547498794	0.44692758	0.4544074	0.7245581	1.0368882	0.16011018	0.6842012	0.8667675	0.13026162244872916	0.5738399394675392	0.22044037	57.0	51.0	0.0	0.0	0.453125	0.0	2.6875	0.765625	0.671875	0.015625	2.140625	0.5	0.203125	0.484375	1.78125	0.0	1.75	0.0	0.234375	2PY 8.icsCy3.tif	2PY 8.icsCy5.tif	2PY 8.ics488.tif	0	0	0	8	21	1	1344	1344	1344	8	b'eLvR6t45G62HBqTJaDFaEdE6dEdrIlqGrSmVwhZUUNgBAL3fZRk='	8e4bad28fe87f0832e90ea6c490a8d19	856e3c5f96099c146da12121cbdd3788	3851f72b03dc1c736237f7669b152ec0
-1	-1	-1	0.6468225618498817	0.68121475	0.5376345	0.7297404	1.079177	0.6651615	0.64240336	0.8874227	0.552056888289604	0.5070666150298943	0.53406197	50.0	42.0	0.0	0.0	0.40625	0.0	2.953125	0.8125	0.5625	0.0	2.234375	0.515625	0.203125	0.59375	1.984375	0.0	1.828125	0.015625	0.15625	LPSY 1.icsCy3.tif	LPSY 1.icsCy5.tif	LPSY 1.ics488.tif	0	0	0	9	21	1	1344	1344	1344	9	b'eLvR6t45G62HBqYpMFoT0T54R+simgauKZUCF1RW2AEAbHpmSw=='	55810a8a89de69e6f4ebfba586ed2e70	519f4e5cb8ab0f259b93a9660fcf0708	b8646ef78187110bbbfd1fa43d403628
-1	-1	-1	0.4746853872745992	0.46042222	0.45877746	0.83068216	1.0125393	0.4799448	0.47754076	0.9171141	0.3844019431527631	0.3584802598762183	0.42519617	44.0	40.0	0.0	0.0	0.375	0.0	2.515625	0.71875	0.6875	0.015625	2.203125	0.484375	0.21875	0.46875	1.6875	0.015625	1.78125	0.015625	0.265625	LPSY 2.icsCy3.tif	LPSY 2.icsCy5.tif	LPSY 2.ics488.tif	0	0	0	10	21	1	1344	1344	1344	10	b'eLvR6t45G62HBqYpYDRaE9E8eEfrIpoGrimVAhdUVtgBAHGPZk4='	5456ddaff628b8d58ac509b33ee7bd80	64322e8df7b6168e67d12c76d128aa30	2601f96be3f25c5a445459732e25ef49
-1	-1	-1	0.4852124703301825	0.5817496	0.30650777	0.59549606	1.3077238	0.38006335	0.5974953	0.88246495	0.32283707323870936	0.5071791271362743	0.3298806	50.0	40.0	0.0	0.0	0.421875	0.0	2.046875	0.6875	0.71875	0.0	2.046875	0.4375	0.21875	0.515625	1.765625	0.0	1.71875	0.0	0.265625	LPSY 3.icsCy3.tif	LPSY 3.icsCy5.tif	LPSY 3.ics488.tif	0	0	0	11	21	1	1344	1344	1344	11	b'eLvR6t45G62HBrApMFoT0bilNVoX0TBwTakUuKCywg4AdqRmUQ=='	41bc365ad260d1493cf4e1b7909a82e7	c59b5e3a1779f22b7bb03ab48c69dea5	9b7bd729557250b295e3d7190ec06e24
-1	-1	-1	0.48374848861026093	0.45162624	0.6227702	0.84605104	0.8551547	0.45006737	0.52095383	0.8505907	0.34899211025038335	0.3617478423274941	0.46519843	50.0	46.0	0.0	0.0	0.375	0.0	1.859375	0.65625	0.609375	0.015625	2.046875	0.46875	0.1875	0.5	1.71875	0.0	1.8125	0.0	0.203125	LPSY 4.icsCy3.tif	LPSY 4.icsCy5.tif	LPSY 4.ics488.tif	0	0	0	12	21	1	1344	1344	1344	12	b'eLvR6t45G62HBqYpYDJaE9E8eEfrIpoGrimVAhdUVtgBAHu5ZlQ='	f15a5d87a411a26c257f72dd18399f54	9c2036ca2e7d7e7ace6d8d34402420f7	2ee39afe5ceec5ef27f10dc7337412a6
-1	-1	-1	0.5552776056550258	0.67030483	0.3129521	0.5565985	1.5101665	0.646789	0.5146728	0.9168186	0.552218898046645	0.4290507285367577	0.36989182	43.0	39.0	0.0	0.0	0.375	0.0	1.671875	0.65625	0.609375	0.015625	2.0625	0.421875	0.203125	0.5	1.921875	0.015625	1.890625	0.0	0.203125	LPSY 5.icsCy3.tif	LPSY 5.icsCy5.tif	LPSY 5.ics488.tif	0	0	0	13	21	1	1344	1344	1344	13	b'eLvR6t45G62HBqYpYDpaE9E8eEfrIpoGrimVAhdUVtgBAIDOZlc='	badb115a9029be1fe28103032c2bce20	3c549925bba703e618f58d85e81a44bc	2058d51ef9be18101ccf7ea61fa44149
-1	-1	-1	0.7211179300287974	0.76642454	0.69772524	0.7056414	1.194925	0.61981505	0.6877242	0.9182529	0.5453980483424503	0.5857102120502208	0.5653579	43.0	43.0	0.0	0.0	0.40625	0.0	1.46875	0.71875	0.65625	0.0	2.171875	0.46875	0.1875	0.609375	1.96875	0.015625	1.78125	0.015625	0.1875	LPSY 6.icsCy3.tif	LPSY 6.icsCy5.tif	LPSY 6.ics488.tif	0	0	0	14	21	1	1344	1344	1344	14	b'eLvR6t45G62HBqYpMNoip33wjtZFNA1cUyoFLqissAMAheNmWg=='	adf122ac10b63db7b7fa33bdec615418	86913dbd2f9da6fd74576e1d09f24d15	0c50ff8ed22b3bbbee6e41a5046c0cc0
-1	-1	-1	0.44942676077433036	0.5473623	0.27352637	0.5233725	1.6374973	0.42560667	0.5906353	0.92575425	0.35115796443471864	0.5082117490553422	0.28760767	47.0	39.0	0.0	0.0	0.390625	0.0	2.484375	0.671875	0.59375	0.015625	2.21875	0.5	0.203125	0.46875	1.75	0.0	1.703125	0.0	0.265625	LPSY 7.icsCy3.tif	LPSY 7.icsCy5.tif	LPSY 7.ics488.tif	0	0	0	15	21	1	1344	1344	1344	15	b'eLvR6t45G62HBqYpYD5aE9E8eEfrIpoGrimVAhdUVtgBAIr4Zl0='	34fff2621b428f2d7bf179f2763bac18	f86560efda697acfb83b11be77c14fc4	a211a6c8b12b86c66c13cf23e380682f
-1	-1	-1	0.8031721474324303	0.82390326	0.802243	1.2047361	0.7295581	0.933456	0.47474423	0.93751	0.5797849481876024	0.27567855011305764	1.1381549	19.0	17.0	0.0	0.0	0.328125	0.0	1.875	0.765625	0.59375	0.0	2.0	0.375	0.1875	0.421875	1.671875	0.0	1.765625	0.015625	0.078125	WT 1.icsCy3.tif	WT 1.icsCy5.tif	WT 1.ics488.tif	0	0	0	16	21	1	1344	1344	1344	16	b'eLvR6t45G62HRuuh4Ri4o/UQDYPWlEpBCyol7AAEtWR0'	57a467cf269cf693812e4ac3da35dd4a	8a7417d5dab7dcb2369971000aac7c39	bc6e97542cfd952c5df33aba72c1c5ff
-1	-1	-1	0.7274072866694545	0.59461457	0.57296294	0.90725106	0.9296562	0.8728053	0.63583267	0.9183853	0.6915752085326541	0.4710376676939031	0.76913285	54.0	45.0	0.0	0.0	0.328125	0.0	2.328125	0.671875	0.609375	0.0	2.0	0.46875	0.203125	0.453125	1.8125	0.015625	1.71875	0.015625	0.171875	WT 2.icsCy3.tif	WT 2.icsCy5.tif	WT 2.ics488.tif	0	0	0	17	21	1	1344	1344	1344	17	b'eLvR6t45G62HBiJlGI3WQzQO3NF6iIZBa0qloAWVEnYACcRkdw=='	5c71bb7532b4a6640858427ade2eda2d	20162fd3faea76308f04e04e089b6c59	f2527e98721ec710969a990bdffc44c4
-1	-1	-1	0.6586790611289579	0.57273656	0.55777574	0.9850111	0.815471	0.7598816	0.555624	0.896241	0.5281354434579212	0.3493729134849538	0.7715535	40.0	35.0	0.0	0.0	0.328125	0.0	2.21875	0.703125	0.59375	0.015625	2.03125	0.421875	0.203125	0.59375	1.828125	0.0	1.921875	0.015625	0.203125	WT 3.icsCy3.tif	WT 3.icsCy5.tif	WT 3.ics488.tif	0	0	0	18	21	1	1344	1344	1344	18	b'eLvR6t45G62HBiJlGI/WQzQO3NF6iIZBa0qloAWVEnYADtNkeg=='	1ef0390a592ecf8f6ad97bc3d52906c6	1a091a5ba8d1c09b8cf643c335d16ae8	10e4ddbd964d742cbff6e52df3df047d
-1	-1	-1	0.7186250554740008	0.7009515	0.7464904	1.0934888	0.752642	0.80354226	0.61060697	0.9071965	0.5429261742847519	0.37942042230018197	0.93695885	23.0	22.0	0.0	0.0	0.34375	0.0	2.015625	0.75	0.625	0.0	2.1875	0.375	0.171875	0.390625	1.625	0.015625	1.671875	0.015625	0.09375	WT 4.icsCy3.tif	WT 4.icsCy5.tif	WT 4.ics488.tif	0	0	0	19	21	1	1344	1344	1344	19	b'eLvR6t45G62HBiJlmIzWQzQO3NF6iIZBa0qloAWVEnYAE+JkfQ=='	5cc745479be737c61f154cc0845ffd8c	d843663a2f7b98d828aa14da8b6904ee	d2b9486ced2e9525ed3bd90e05c20862
-1	-1	-1	0.8132024019005409	0.8327849	0.86020523	1.3018229	0.66978663	0.82379943	0.69073546	0.9337791	0.5328413419477782	0.4207994080323394	1.1762377	14.0	14.0	0.0	0.0	0.34375	0.0	1.234375	0.703125	0.671875	0.015625	1.9375	0.390625	0.140625	0.484375	1.9375	0.03125	1.875	0.015625	0.046875	WT 5.icsCy3.tif	WT 5.icsCy5.tif	WT 5.ics488.tif	0	0	0	20	21	1	1344	1344	1344	20	b'eLvR6t45G62HBiJlmI7WQzQO3NF6iIZBa0qloAWVEnYAGPFkgA=='	f029dbcd21cdd1d5c31a10c90dcc68f8	833e7c12bf3c2985bb46087277c8328f	f4e74770228d3d04a572225170a0bc82
-1	-1	-1	0.4702503384628916	0.513633	0.30375114	0.7785535	1.0828905	0.6303605	0.48097354	0.91819835	0.5234156851180514	0.37602138085509834	0.44090435	31.0	27.0	0.0	0.0	0.3125	0.0	2.4375	0.71875	0.765625	0.0	2.296875	0.453125	0.140625	0.421875	1.671875	0.0	1.671875	0.015625	0.140625	WT 6.icsCy3.tif	WT 6.icsCy5.tif	WT 6.ics488.tif	0	0	0	21	21	1	1344	1344	1344	21	b'eLvR6t45G62HBixljNZDNM12o/UQzYLWlEpBCyol7AAeAGSD'	f7a79c84fc547c1a31947d91e7339889	c54a383db9796e3f1fdae4800f2bd3fc	cbe1177f428202e197502a3947200d8c
[truncated: 45 more columns]
