# Supplementary material for: Commissureless acts as a substrate adapter in a conserved Nedd4 E3 ubiquitin ligase pathway to promote axon growth across the midline
Source: eLife. 2025 May 23;13:RP92757. doi: 10.7554/eLife.92757 (PMC12101832; doi:10.7554/eLife.92757)
Supplement: Figure 5—figure supplement 1—source data 1. [file elife-92757-fig5-figsupp1-data1.csv]

Channel_Comm	Channel_HRP	Channel_Rab7	Correlation_Correlation_maskcomm_maskrab7	Correlation_Costes_maskcomm_maskrab7	Correlation_Costes_maskrab7_maskcomm	Correlation_K_maskcomm_maskrab7	Correlation_K_maskrab7_maskcomm	Correlation_Manders_maskcomm_maskrab7	Correlation_Manders_maskrab7_maskcomm	Correlation_Overlap_maskcomm_maskrab7	Correlation_RWC_maskcomm_maskrab7	Correlation_RWC_maskrab7_maskcomm	Correlation_Slope_maskcomm_maskrab7	Count_editedrab7object	Count_identifyrab7object	ExecutionTime_01Images	ExecutionTime_02Metadata	ExecutionTime_03NamesAndTypes	ExecutionTime_04Groups	ExecutionTime_05Smooth	ExecutionTime_06Threshold	ExecutionTime_07EnhanceOrSuppressFeatures	ExecutionTime_08MaskImage	ExecutionTime_09IdentifyPrimaryObjects	ExecutionTime_10ConvertObjectsToImage	ExecutionTime_11EditObjectsManually	ExecutionTime_12ConvertObjectsToImage	ExecutionTime_13EnhanceOrSuppressFeatures	ExecutionTime_14MaskImage	ExecutionTime_15EnhanceOrSuppressFeatures	ExecutionTime_16MaskImage	ExecutionTime_17MeasureColocalization	ExecutionTime_18SaveImages	ExecutionTime_19SaveImages	FileName_Comm	FileName_HRP	FileName_Rab7	Frame_Comm	Frame_HRP	Frame_Rab7	Group_Index	Group_Length	Group_Number	Height_Comm	Height_HRP	Height_Rab7	ImageNumber	ImageSet_ImageSet	MD5Digest_Comm
-1	-1	-1	0.3019373134548452	0.58658063	0.53159314	0.85373795	0.71550345	0.34825554	0.30581084	0.7815705	0.2839138944164828	0.21429293341677602	0.39641672	20.0	30.0	0.0	0.0	1.3125	0.0	0.4375	1.03125	0.609375	0.0	2.265625	0.4375	0.109375	0.421875	1.671875	0.0	1.65625	0.015625	2.1875	0.078125	0.09375	2py 1s 1.icsCy3.tif	2py 1s 1.icsCy5.tif	2py 1s 1.ics488.tif	0	0	0	1	25	1	1344	1344	1344	1	b'eLvr7NnmG61/Bqw7OVoDjfbWh27gmlIpcEElhR0AzPdlhQ=='	cfb4f70c91c8e40a6c0526e291a2f9ff
-1	-1	-1	0.5524991034878824	0.7142148	0.60394126	0.79339826	0.8868441	0.58886707	0.52416843	0.8388209	0.4833710561630583	0.38247105273024945	0.5774481	12.0	16.0	0.0	0.0	1.640625	0.0	0.484375	1.21875	0.6875	0.015625	2.40625	0.40625	0.109375	0.453125	1.859375	0.0	1.6875	0.03125	2.265625	0.09375	0.09375	2py 1s 2.icsCy3.tif	2py 1s 2.icsCy5.tif	2py 1s 2.ics488.tif	0	0	0	2	25	1	1344	1344	1344	2	b'eLvr7NnmG61/BqKVaDRaA9E8eEerIJoGrimVAhdUUtgBANIMZYg='	42186f32bab3d8e8c65f7ade807f6fa5
-1	-1	-1	0.4203765591086293	0.73859143	0.6595213	0.63784367	1.009581	0.3715371	0.4395618	0.802468	0.3138635963349095	0.355524208211744	0.4108852	11.0	13.0	0.0	0.0	0.46875	0.0	0.484375	1.1875	0.71875	0.015625	2.421875	0.390625	0.140625	0.421875	1.828125	0.015625	1.6875	0.015625	1.921875	0.0625	0.078125	2py 1s 3.icsCy3.tif	2py 1s 3.icsCy5.tif	2py 1s 3.ics488.tif	0	0	0	3	25	1	1344	1344	1344	3	b'eLvr7NnmG61/BqKVaDxaA9E8eEerIJoGrimVAhdUUtgBANchZYs='	81152f108c1e4a88bb521b75b18a46c9
-1	-1	-1	0.5008404394934923	0.711776	0.7180464	0.68428314	0.9518309	0.39735845	0.5996428	0.80704516	0.325706959066063	0.4671679526732302	0.3887953	14.0	19.0	0.0	0.0	0.484375	0.0	0.453125	1.03125	0.65625	0.015625	2.21875	0.453125	0.109375	0.421875	1.828125	0.015625	1.703125	0.015625	2.359375	0.078125	0.078125	2py 1s 4.icsCy3.tif	2py 1s 4.icsCy5.tif	2py 1s 4.ics488.tif	0	0	0	4	25	1	1344	1344	1344	4	b'eLvr7NnmG61/BqKVaDJaA9E8eEerIJoGrimVAhdUUtgBANw2ZY4='	1d7e2a42e19806573d7ed8e2e2e8b312
-1	-1	-1	0.5454938326404063	0.73504925	0.6381668	0.60664654	1.1478891	0.45664448	0.5963415	0.8344837	0.37154729788299673	0.48119844201615014	0.37069017	13.0	14.0	0.0	0.0	0.515625	0.0	0.421875	1.171875	0.59375	0.0	2.46875	0.46875	0.140625	0.5	1.765625	0.0	1.6875	0.015625	1.953125	0.078125	0.09375	2py 1s 5.icsCy3.tif	2py 1s 5.icsCy5.tif	2py 1s 5.ics488.tif	0	0	0	5	25	1	1344	1344	1344	5	b'eLvr7NnmG61/BqKVaDpaA9E8eEerIJoGrimVAhdUUtgBAOFLZZE='	eff1ab3f7d215f14bf3037ec665fe5bf
-1	-1	-1	0.4908808783415718	0.70801014	0.68818706	0.7205061	0.928675	0.44540513	0.5161896	0.8179951	0.35670968863100494	0.37404885770437607	0.4597891	12.0	16.0	0.0	0.0	0.390625	0.0	0.453125	1.046875	0.625	0.015625	2.171875	0.453125	0.15625	0.390625	1.78125	0.015625	1.8125	0.015625	2.1875	0.109375	0.09375	2py 1s 6.icsCy3.tif	2py 1s 6.icsCy5.tif	2py 1s 6.ics488.tif	0	0	0	6	25	1	1344	1344	1344	6	b'eLvr7NnmG61/BqKVaDZaA9E8eEerIJoGrimVAhdUUtgBAOZgZZQ='	5861f5d2db0c5fee70e0a3d8d9095a73
-1	-1	-1	0.4726328158614803	0.77786326	0.685114	0.75418836	0.8554646	0.36221462	0.62290686	0.8032319	0.2965616016840023	0.4851472644879353	0.3730587	12.0	13.0	0.0	0.0	0.453125	0.0	0.421875	1.09375	0.609375	0.015625	2.3125	0.421875	0.15625	0.4375	1.765625	0.0	2.234375	0.0	2.28125	0.078125	0.0625	2py 1s 7.icsCy3.tif	2py 1s 7.icsCy5.tif	2py 1s 7.ics488.tif	0	0	0	7	25	1	1344	1344	1344	7	b'eLvr7NnmG61/BqyVOFoDjTbCh27gmlIpcEElhR0A63Vllw=='	8e04a4f51e14495a4a708f06cc5c1748
-1	-1	-1	0.518090953143141	0.69578135	0.6243673	0.5973714	1.2781429	0.5049677	0.49159145	0.87379974	0.4218198832252888	0.41053303574840366	0.34477767	13.0	13.0	0.0	0.0	0.359375	0.0	0.40625	1.0	0.625	0.015625	2.53125	0.375	0.15625	0.40625	1.875	0.015625	1.765625	0.015625	1.75	0.09375	0.09375	2py 1s 8.icsCy3.tif	2py 1s 8.icsCy5.tif	2py 1s 8.ics488.tif	0	0	0	8	25	1	1344	1344	1344	8	b'eLvr7NnmG61/BqKVaDFaA9E8eEerIJoGrimVAhdUUtgBAPCKZZo='	7d4de3f1e8d4ad8ed3abe8af9dfa6a98
-1	-1	-1	0.5083584755968592	0.7538352	0.6550443	0.8625558	0.89087266	0.39958087	0.36823925	0.8765999	0.3182829020999028	0.26536784596150825	0.51864296	9.0	12.0	0.0	0.0	0.5	0.0	0.46875	1.21875	0.65625	0.0	2.53125	0.453125	0.15625	0.46875	1.828125	0.015625	1.71875	0.015625	1.703125	0.09375	0.125	lpsy 1s 2.icsCy3.tif	lpsy 1s 2.icsCy5.tif	lpsy 1s 2.ics488.tif	0	0	0	9	25	1	1344	1344	1344	9	b'eLvr7NnmG61/BqT+ByKj0VqILkE8WhXRPIBNqRTAoFLDDgClkmkk'	6e5652943daded7fa9cf29b2fd35629a
-1	-1	-1	0.5273751966098266	0.6865935	0.66621345	0.98046994	0.75589114	0.46150494	0.5177035	0.86088824	0.33099383640452995	0.32845097072954105	0.585932	8.0	8.0	0.0	0.0	0.46875	0.0	0.5	1.078125	0.703125	0.015625	2.3125	0.375	0.109375	0.40625	1.75	0.015625	2.015625	0.015625	1.046875	0.109375	0.078125	lpsy 1s 1.icsCy3.tif	lpsy 1s 1.icsCy5.tif	lpsy 1s 1.ics488.tif	0	0	0	10	25	1	1344	1344	1344	10	b'eLvr7NnmG61/BqT+NxytgmgfvqOVEG1D15RKoQsqLOwA8UxnjA=='	fbd8e6296e2c4ef8997d1a66c6f939d9
-1	-1	-1	0.524536791407643	0.7331276	0.67064744	0.7523539	0.9145771	0.48266754	0.46157098	0.8295093	0.38466296130604816	0.3271506404862462	0.5087773	13.0	16.0	0.0	0.0	0.375	0.0	0.390625	1.109375	0.640625	0.0	2.203125	0.359375	0.15625	0.390625	1.703125	0.0	1.828125	0.015625	2.6875	0.109375	0.109375	lpsy 1s 3.icsCy3.tif	lpsy 1s 3.icsCy5.tif	lpsy 1s 3.ics488.tif	0	0	0	11	25	1	1344	1344	1344	11	b'eLvr7NnmG61/BqT+Nx6tgmgfvqOVEG1D15RKoQsqLOwA+3xnkg=='	a7e07a43e71e433bf628296d80e6f859
-1	-1	-1	0.6147217964296914	0.67490375	0.60943586	0.9037902	0.9371084	0.5811845	0.48393285	0.92029846	0.4093613196886483	0.3151923305086388	0.6881442	11.0	12.0	0.0	0.0	0.421875	0.0	0.4375	1.53125	0.796875	0.0	2.671875	0.40625	0.125	0.40625	2.109375	0.0	2.15625	0.0	1.609375	0.09375	0.0625	lpsy 1s 4.icsCy3.tif	lpsy 1s 4.icsCy5.tif	lpsy 1s 4.ics488.tif	0	0	0	12	25	1	1344	1344	1344	12	b'eLvr7NnmG61/BqT+NxmtgmgfvqOVEG1D15RKoQsqLOwAAKNnlQ=='	c0b40160990cb3dee551c84f2bc2c766
-1	-1	-1	0.5288803287086756	0.70355564	0.6414312	0.6921853	0.97548985	0.569881	0.4392457	0.8217175	0.4528882557950379	0.3077072594988178	0.5303238	12.0	15.0	0.0	0.0	0.390625	0.0	0.46875	1.03125	0.625	0.0	2.1875	0.375	0.140625	0.359375	1.734375	0.0	1.90625	0.0	2.5625	0.109375	0.125	lpsy 1s 5.icsCy3.tif	lpsy 1s 5.icsCy5.tif	lpsy 1s 5.ics488.tif	0	0	0	13	25	1	1344	1344	1344	13	b'eLvr7NnmG61/Bq7+H62CaN2+Gq2EaNt6pU7oggoLOwAFu2eY'	3db3bad299ae0eeb9753121ff15160d2
-1	-1	-1	0.40666300293623153	0.64993525	0.55276006	0.848449	0.88051915	0.39971688	0.33122763	0.86433536	0.3098206946304871	0.23066874216267672	0.49816757	11.0	15.0	0.0	0.0	0.40625	0.0	0.46875	1.125	0.75	0.0	2.78125	0.390625	0.140625	0.421875	2.28125	0.015625	2.1875	0.015625	1.671875	0.109375	0.109375	lpsy 1s 6.icsCy3.tif	lpsy 1s 6.icsCy5.tif	lpsy 1s 6.ics488.tif	0	0	0	14	25	1	1344	1344	1344	14	b'eLvr7NnmG61/BqT+NxutgmgfvqOVEG1D15RKoQsqLOwACtNnmw=='	005d689702338bf0cb7ecbe9cbadec4c
-1	-1	-1	0.4902414717996452	0.7545164	0.60177225	0.50825995	1.3918575	0.40419978	0.47639626	0.84108585	0.32911389461827883	0.3805430935303935	0.2957011	9.0	10.0	0.0	0.0	0.359375	0.0	0.46875	1.1875	0.59375	0.0	2.28125	0.375	0.125	0.4375	2.15625	0.0	1.765625	0.0	1.484375	0.125	0.078125	lpsy 1s 7.icsCy3.tif	lpsy 1s 7.icsCy5.tif	lpsy 1s 7.ics488.tif	0	0	0	15	25	1	1344	1344	1344	15	b'eLvr7NnmG61/BqT+Nx+tgmgfvqOVEG1D15RKoQsqLOwAD+tnng=='	3c7819b84b20d6c44da2bf93178e5ed7
-1	-1	-1	0.5145880289290545	0.69967353	0.6606305	0.76752055	0.93015426	0.6428099	0.36676955	0.84493345	0.49464634641005484	0.24959010475288015	0.59021926	10.0	15.0	0.0	0.0	0.359375	0.0	0.390625	1.109375	0.6875	0.015625	2.15625	0.40625	0.09375	0.375	1.796875	0.0	2.59375	0.03125	2.046875	0.078125	0.078125	lpsy 1s 8.icsCy3.tif	lpsy 1s 8.icsCy5.tif	lpsy 1s 8.ics488.tif	0	0	0	16	25	1	1344	1344	1344	16	b'eLvr7NnmG61/BqT+txitgmgfvqOVEG1D15RKoQsqLOwAFQNnoQ=='	fc057bc0eae072ff1bfc0c8bc4db3fe6
-1	-1	-1	0.4798394460586092	0.7176285	0.536374	0.58457553	1.212966	0.5259578	0.42002556	0.84206307	0.43638607280925135	0.32773797134381183	0.36958778	11.0	25.0	0.0	0.0	0.390625	0.0	0.40625	1.015625	0.671875	0.0	2.484375	0.421875	0.109375	0.34375	1.78125	0.03125	2.078125	0.015625	2.515625	0.078125	0.078125	wt 1s 1.icsCy3.tif	wt 1s 1.icsCy5.tif	wt 1s 1.ics488.tif	0	0	0	17	25	1	1344	1344	1344	17	b'eLvr7NnmG61/BiBlGI5WQLQO3dEKiJZha0qlsAUVE3YAOAhk9Q=='	dd16d144d13a99920e142b9cbe746302
-1	-1	-1	0.5413790660729891	0.7445046	0.66672325	0.9242933	0.74225754	0.2866317	0.5337978	0.82828957	0.235038552333713	0.4043108296750965	0.46831086	8.0	10.0	0.0	0.0	0.375	0.0	0.421875	1.03125	0.671875	0.015625	2.078125	0.390625	0.109375	0.375	2.609375	0.015625	2.34375	0.015625	1.90625	0.09375	0.109375	wt 1s 2.icsCy3.tif	wt 1s 2.icsCy5.tif	wt 1s 2.ics488.tif	0	0	0	18	25	1	1344	1344	1344	18	b'eLvr7NnmG61/BiBlGI1WQLQO3dEKiJZha0qlsAUVE3YAPRpk+A=='	8cec3bb9057ebddc904515659163becb
-1	-1	-1	0.40404290147068517	0.5963747	0.6458175	0.90969175	0.7307165	0.42318055	0.2884657	0.8153078	0.3262231544261619	0.19741765593066357	0.48114482	20.0	28.0	0.0	0.0	0.5	0.0	0.625	1.109375	0.78125	0.0	3.09375	0.484375	0.125	0.421875	1.921875	0.015625	1.75	0.015625	2.09375	0.078125	0.09375	wt 1s 3.icsCy3.tif	wt 1s 3.icsCy5.tif	wt 1s 3.ics488.tif	0	0	0	19	25	1	1344	1344	1344	19	b'eLvr7NnmG61/BqqIHK2ARiugoRq2plQKW1AxYQcAQixk+w=='	8cdf5e3c3678f74170b57ca4ebf134fa
-1	-1	-1	0.4534579627556855	0.7351942	0.6254841	0.6735061	0.9318249	0.459122	0.47385448	0.79220563	0.3585417132005016	0.338789425071144	0.3597573	10.0	15.0	0.0	0.0	0.328125	0.0	0.40625	1.015625	0.671875	0.015625	2.53125	0.375	0.125	0.390625	1.765625	0.03125	1.78125	0.0	1.703125	0.09375	0.078125	wt 1s 4.icsCy3.tif	wt 1s 4.icsCy5.tif	wt 1s 4.ics488.tif	0	0	0	20	25	1	1344	1344	1344	20	b'eLvr7NnmG61/BiBlmIxWQLQO3dEKiJZha0qlsAUVE3YARz5k/g=='	4d7c7764fff7894556ffc04ae8681195
-1	-1	-1	0.5617165466144982	0.76733196	0.65028024	0.5804685	1.3127505	0.44164303	0.6108389	0.87293196	0.3724634663350602	0.48498188170438244	0.3519759	14.0	16.0	0.0	0.0	0.421875	0.0	0.484375	1.078125	0.703125	0.0	2.328125	0.40625	0.09375	0.484375	1.96875	0.015625	1.765625	0.015625	2.109375	0.078125	0.0625	wt 1s 5.icsCy3.tif	wt 1s 5.icsCy5.tif	wt 1s 5.ics488.tif	0	0	0	21	25	1	1344	1344	1344	21	b'eLvr7NnmG61/BiBlmI5WQLQO3dEKiJZha0qlsAUVE3YATFBlAQ=='	119fd63a5936d018d6914a9235d88fd9
-1	-1	-1	0.5789713228726628	0.7582672	0.66788197	0.7503648	0.9187296	0.6660295	0.5875608	0.8302905	0.5056240642422087	0.41308583156618783	0.52219063	13.0	31.0	0.0	0.0	0.3125	0.0	0.390625	1.0	0.671875	0.015625	2.328125	0.4375	0.140625	0.40625	1.734375	0.0	1.875	0.015625	2.59375	0.09375	0.078125	wt 1s 6.icsCy3.tif	wt 1s 6.icsCy5.tif	wt 1s 6.ics488.tif	0	0	0	22	25	1	1344	1344	1344	22	b'eLvr7NnmG61/BiBlmI1WQLQO3dEKiJZha0qlsAUVE3YAUWJlBA=='	1b7292deec24e2c5606f6ce7098e15da
-1	-1	-1	0.5424287382391201	0.786704	0.64873034	0.6963963	0.9875424	0.5780282	0.55491924	0.8292894	0.4685111256677731	0.4023838456087506	0.46374986	16.0	28.0	0.0	0.0	0.421875	0.0	0.46875	1.09375	0.65625	0.015625	2.390625	0.453125	0.140625	0.4375	2.0	0.0	1.890625	0.015625	2.96875	0.09375	0.09375	wt 1s 7.icsCy3.tif	wt 1s 7.icsCy5.tif	wt 1s 7.ics488.tif	0	0	0	23	25	1	1344	1344	1344	23	b'eLvr7NnmG61/BiBlmI9WQLQO3dEKiJZha0qlsAUVE3YAVnRlBw=='	d9c64386897c282948e31d46b193aae2
-1	-1	-1	0.5108166425958994	0.75816554	0.6043676	0.76802397	0.90649104	0.5460508	0.46834072	0.8343901	0.4449802085181899	0.3449978946154764	0.5095266	14.0	20.0	0.0	0.0	0.46875	0.0	0.5	1.09375	0.671875	0.0	2.546875	0.46875	0.109375	0.453125	1.890625	0.015625	1.65625	0.015625	2.375	0.078125	0.0625	wt 1s 8.icsCy3.tif	wt 1s 8.icsCy5.tif	wt 1s 8.ics488.tif	0	0	0	24	25	1	1344	1344	1344	24	b'eLvr7NnmG61/BiBlWIxWQLQO3dEKiJZha0qlsAUVE3YAW4ZlCg=='	c6ce5067668e6e7511ee1a351c797295
-1	-1	-1	0.3958848526198902	0.6271556	0.625158	0.8166725	0.81509024	0.41004065	0.24419627	0.81588095	0.3236271364881822	0.17016812987333138	0.48618484	17.0	22.0	0.0	0.0	0.453125	0.0	0.4375	0.984375	0.609375	0.0	2.28125	0.421875	0.125	0.390625	1.6875	0.0	1.6875	0.0	1.9375	0.0625	0.078125	wt 1s 9.icsCy3.tif	wt 1s 9.icsCy5.tif	wt 1s 9.ics488.tif	0	0	0	25	25	1	1344	1344	1344	25	b'eLvr7NnmG61/BipljFZAtM13oxUQ7cLWlEphCyom7ABgmGUN'	08965f889be3ae3c36fedae783b962a3
[truncated: 49 more columns]
