# Supplementary material for: Commissureless acts as a substrate adapter in a conserved Nedd4 E3 ubiquitin ligase pathway to promote axon growth across the midline
Source: eLife. 2025 May 23;13:RP92757. doi: 10.7554/eLife.92757 (PMC12101832; doi:10.7554/eLife.92757)
Supplement: Figure 5—figure supplement 1—source data 2. [file elife-92757-fig5-figsupp1-data2.csv]

Channel_Comm	Channel_HRP	Channel_Rab7	Correlation_Correlation_maskcomm_maskrab7	Correlation_Costes_maskcomm_maskrab7	Correlation_Costes_maskrab7_maskcomm	Correlation_K_maskcomm_maskrab7	Correlation_K_maskrab7_maskcomm	Correlation_Manders_maskcomm_maskrab7	Correlation_Manders_maskrab7_maskcomm	Correlation_Overlap_maskcomm_maskrab7	Correlation_RWC_maskcomm_maskrab7	Correlation_RWC_maskrab7_maskcomm	Correlation_Slope_maskcomm_maskrab7	Count_editedcommobject	Count_identifycommobject	ExecutionTime_01Images	ExecutionTime_02Metadata	ExecutionTime_03NamesAndTypes	ExecutionTime_04Groups	ExecutionTime_05Smooth	ExecutionTime_06Threshold	ExecutionTime_07EnhanceOrSuppressFeatures	ExecutionTime_08MaskImage	ExecutionTime_09IdentifyPrimaryObjects	ExecutionTime_10ConvertObjectsToImage	ExecutionTime_11EditObjectsManually	ExecutionTime_12ConvertObjectsToImage	ExecutionTime_13EnhanceOrSuppressFeatures	ExecutionTime_14MaskImage	ExecutionTime_15EnhanceOrSuppressFeatures	ExecutionTime_16MaskImage	ExecutionTime_17MeasureColocalization	ExecutionTime_18SaveImages	ExecutionTime_19SaveImages	FileName_Comm	FileName_HRP	FileName_Rab7	Frame_Comm	Frame_HRP	Frame_Rab7	Group_Index	Group_Length	Group_Number	Height_Comm	Height_HRP	Height_Rab7	ImageNumber	ImageSet_ImageSet	MD5Digest_Comm
-1	-1	-1	0.2509048551952495	0.4163319	0.4632072	0.86388326	0.69153595	0.13567546	0.321462	0.77292067	0.11122578068377967	0.22753780458242537	0.22235318	47.0	52.0	0.0	0.0	1.328125	0.0	0.34375	1.0	0.59375	0.015625	1.828125	0.421875	0.203125	0.40625	1.421875	0.015625	1.703125	0.03125	5.96875	0.0625	0.0625	2py 1s 1.icsCy3.tif	2py 1s 1.icsCy5.tif	2py 1s 1.ics488.tif	0	0	0	1	25	1	1344	1344	1344	1	b'eLvr7NnmG61/Bqw7OVoDjfbWh27gmlIpcEElhR0AzPdlhQ=='	cfb4f70c91c8e40a6c0526e291a2f9ff
-1	-1	-1	0.40765265946806767	0.5574218	0.5119887	0.6806562	1.0461401	0.19491169	0.57742673	0.8438375	0.1582712210125525	0.46663069686164993	0.2414998	42.0	52.0	0.0	0.0	1.171875	0.0	0.390625	1.125	0.609375	0.0	2.421875	0.40625	0.140625	0.421875	1.5	0.015625	1.515625	0.03125	5.34375	0.09375	0.09375	2py 1s 2.icsCy3.tif	2py 1s 2.icsCy5.tif	2py 1s 2.ics488.tif	0	0	0	2	25	1	1344	1344	1344	2	b'eLvr7NnmG61/BqKVaDRaA9E8eEerIJoGrimVAhdUUtgBANIMZYg='	42186f32bab3d8e8c65f7ade807f6fa5
-1	-1	-1	0.36538699735759883	0.58485234	0.5850604	0.669965	0.96452034	0.13565618	0.4347253	0.80386245	0.11377096562642412	0.3485870140611817	0.25072107	41.0	42.0	0.0	0.0	0.3125	0.0	0.4375	0.9375	0.625	0.015625	2.171875	0.5	0.171875	0.4375	1.46875	0.03125	1.625	0.015625	6.1875	0.15625	0.078125	2py 1s 3.icsCy3.tif	2py 1s 3.icsCy5.tif	2py 1s 3.ics488.tif	0	0	0	3	25	1	1344	1344	1344	3	b'eLvr7NnmG61/BqKVaDxaA9E8eEerIJoGrimVAhdUUtgBANchZYs='	81152f108c1e4a88bb521b75b18a46c9
-1	-1	-1	0.37721172245839735	0.6028365	0.5826771	0.67233527	0.9727459	0.1378711	0.55906403	0.8087097	0.11029418214266817	0.4400551841224941	0.20971659	47.0	52.0	0.0	0.0	0.375	0.0	0.40625	0.96875	0.578125	0.015625	2.140625	0.34375	0.15625	0.484375	1.5625	0.0	1.609375	0.0	6.484375	0.109375	0.078125	2py 1s 4.icsCy3.tif	2py 1s 4.icsCy5.tif	2py 1s 4.ics488.tif	0	0	0	4	25	1	1344	1344	1344	4	b'eLvr7NnmG61/BqKVaDJaA9E8eEerIJoGrimVAhdUUtgBANw2ZY4='	1d7e2a42e19806573d7ed8e2e2e8b312
-1	-1	-1	0.4064109534929895	0.5897775	0.49867538	0.59828264	1.1676749	0.14778869	0.56358117	0.83582276	0.11581895648036451	0.4617902488121393	0.20317246	47.0	56.0	0.0	0.0	0.40625	0.0	0.46875	1.015625	0.59375	0.0	2.125	0.390625	0.171875	0.46875	1.4375	0.015625	1.578125	0.0	6.171875	0.078125	0.109375	2py 1s 5.icsCy3.tif	2py 1s 5.icsCy5.tif	2py 1s 5.ics488.tif	0	0	0	5	25	1	1344	1344	1344	5	b'eLvr7NnmG61/BqKVaDpaA9E8eEerIJoGrimVAhdUUtgBAOFLZZE='	eff1ab3f7d215f14bf3037ec665fe5bf
-1	-1	-1	0.33545396867979793	0.549485	0.5102577	0.7041613	0.9573164	0.1339945	0.47367644	0.8210391	0.10822236011758485	0.37293290120177314	0.20913702	38.0	46.0	0.0	0.0	0.46875	0.0	0.421875	0.921875	0.578125	0.015625	1.953125	0.46875	0.109375	0.421875	1.5625	0.03125	1.890625	0.015625	6.390625	0.09375	0.09375	2py 1s 6.icsCy3.tif	2py 1s 6.icsCy5.tif	2py 1s 6.ics488.tif	0	0	0	6	25	1	1344	1344	1344	6	b'eLvr7NnmG61/BqKVaDZaA9E8eEerIJoGrimVAhdUUtgBAOZgZZQ='	5861f5d2db0c5fee70e0a3d8d9095a73
-1	-1	-1	0.35693395182285415	0.56889397	0.5293556	0.7407045	0.897205	0.09830704	0.61493725	0.8152078	0.08054016141485174	0.4998694521409365	0.17975141	47.0	47.0	0.0	0.0	0.34375	0.0	0.390625	0.90625	0.59375	0.015625	2.1875	0.5	0.203125	0.453125	1.703125	0.015625	1.765625	0.015625	7.171875	0.109375	0.078125	2py 1s 7.icsCy3.tif	2py 1s 7.icsCy5.tif	2py 1s 7.ics488.tif	0	0	0	7	25	1	1344	1344	1344	7	b'eLvr7NnmG61/BqyVOFoDjTbCh27gmlIpcEElhR0A63Vllw=='	8e04a4f51e14495a4a708f06cc5c1748
-1	-1	-1	0.3451117325524709	0.56249714	0.44940138	0.55482364	1.321316	0.13013984	0.51438373	0.856211	0.10217270596441021	0.42947409703381934	0.13845944	41.0	48.0	0.0	0.0	0.3125	0.0	0.328125	0.953125	0.53125	0.0	1.9375	0.40625	0.140625	0.53125	1.828125	0.015625	1.828125	0.0	5.0	0.078125	0.09375	2py 1s 8.icsCy3.tif	2py 1s 8.icsCy5.tif	2py 1s 8.ics488.tif	0	0	0	8	25	1	1344	1344	1344	8	b'eLvr7NnmG61/BqKVaDFaA9E8eEerIJoGrimVAhdUUtgBAPCKZZo='	7d4de3f1e8d4ad8ed3abe8af9dfa6a98
-1	-1	-1	0.4216752160597687	0.593975	0.55808413	0.7731142	0.9301363	0.2973585	0.31764412	0.8479986	0.23653784694899477	0.22619276864110957	0.37345013	31.0	33.0	0.0	0.0	0.40625	0.0	0.296875	1.0625	0.546875	0.015625	2.265625	0.375	0.109375	0.4375	1.609375	0.0	1.578125	0.015625	3.5625	0.09375	0.109375	lpsy 1s 2.icsCy3.tif	lpsy 1s 2.icsCy5.tif	lpsy 1s 2.ics488.tif	0	0	0	9	25	1	1344	1344	1344	9	b'eLvr7NnmG61/BqT+ByKj0VqILkE8WhXRPIBNqRTAoFLDDgClkmkk'	6e5652943daded7fa9cf29b2fd35629a
-1	-1	-1	0.4427488575524031	0.53421706	0.5643477	0.8888701	0.817503	0.27551422	0.4872489	0.85244	0.20570910495764894	0.32322579086031017	0.40895736	32.0	36.0	0.0	0.0	0.21875	0.0	0.390625	0.890625	0.515625	0.015625	2.203125	0.390625	0.125	0.5	1.859375	0.015625	1.9375	0.015625	3.5	0.09375	0.125	lpsy 1s 1.icsCy3.tif	lpsy 1s 1.icsCy5.tif	lpsy 1s 1.ics488.tif	0	0	0	10	25	1	1344	1344	1344	10	b'eLvr7NnmG61/BqT+NxytgmgfvqOVEG1D15RKoQsqLOwA8UxnjA=='	fbd8e6296e2c4ef8997d1a66c6f939d9
-1	-1	-1	0.47014448747900384	0.6088171	0.6344338	0.8347208	0.7404515	0.36649412	0.4248793	0.7861744	0.2910832263331831	0.2899872899856349	0.48431218	38.0	47.0	0.0	0.0	0.34375	0.0	0.453125	1.03125	0.515625	0.015625	2.359375	0.4375	0.140625	0.4375	1.5625	0.015625	1.734375	0.015625	4.640625	0.046875	0.125	lpsy 1s 3.icsCy3.tif	lpsy 1s 3.icsCy5.tif	lpsy 1s 3.ics488.tif	0	0	0	11	25	1	1344	1344	1344	11	b'eLvr7NnmG61/BqT+Nx6tgmgfvqOVEG1D15RKoQsqLOwA+3xnkg=='	a7e07a43e71e433bf628296d80e6f859
-1	-1	-1	0.47824889064074744	0.5084545	0.52741754	0.8922295	0.9446353	0.39106962	0.3795071	0.9180585	0.2974142019194932	0.2683989838174783	0.5030477	31.0	36.0	0.0	0.0	0.46875	0.0	0.515625	0.78125	0.59375	0.0	2.125	0.390625	0.15625	0.328125	1.796875	0.015625	1.78125	0.015625	3.859375	0.09375	0.109375	lpsy 1s 4.icsCy3.tif	lpsy 1s 4.icsCy5.tif	lpsy 1s 4.ics488.tif	0	0	0	12	25	1	1344	1344	1344	12	b'eLvr7NnmG61/BqT+NxmtgmgfvqOVEG1D15RKoQsqLOwAAKNnlQ=='	c0b40160990cb3dee551c84f2bc2c766
-1	-1	-1	0.4619259840835685	0.6139835	0.57142484	0.694223	0.97828823	0.40938115	0.37877887	0.8241056	0.3332719987459515	0.27483747794073166	0.44054577	28.0	30.0	0.0	0.0	0.34375	0.0	0.421875	0.984375	0.59375	0.015625	2.21875	0.4375	0.140625	0.375	1.5625	0.015625	1.859375	0.0	3.234375	0.078125	0.109375	lpsy 1s 5.icsCy3.tif	lpsy 1s 5.icsCy5.tif	lpsy 1s 5.ics488.tif	0	0	0	13	25	1	1344	1344	1344	13	b'eLvr7NnmG61/Bq7+H62CaN2+Gq2EaNt6pU7oggoLOwAFu2eY'	3db3bad299ae0eeb9753121ff15160d2
-1	-1	-1	0.3403312639636689	0.50068635	0.51240975	0.73087806	0.9984932	0.23411867	0.27238533	0.8542697	0.19056518560321667	0.20280522167906648	0.33701354	39.0	41.0	0.0	0.0	0.296875	0.0	0.375	1.0	0.546875	0.015625	2.0	0.484375	0.140625	0.515625	1.734375	0.015625	1.9375	0.0	5.15625	0.078125	0.171875	lpsy 1s 6.icsCy3.tif	lpsy 1s 6.icsCy5.tif	lpsy 1s 6.ics488.tif	0	0	0	14	25	1	1344	1344	1344	14	b'eLvr7NnmG61/BqT+NxutgmgfvqOVEG1D15RKoQsqLOwACtNnmw=='	005d689702338bf0cb7ecbe9cbadec4c
-1	-1	-1	0.42678055085316585	0.59791076	0.47999823	0.51553726	1.3703598	0.29433152	0.39643693	0.84051853	0.24098945116069792	0.3188614974201915	0.26878077	35.0	36.0	0.0	0.0	0.453125	0.0	0.453125	1.125	0.625	0.015625	2.265625	0.359375	0.140625	0.4375	1.734375	0.015625	1.796875	0.015625	4.4375	0.078125	0.15625	lpsy 1s 7.icsCy3.tif	lpsy 1s 7.icsCy5.tif	lpsy 1s 7.ics488.tif	0	0	0	15	25	1	1344	1344	1344	15	b'eLvr7NnmG61/BqT+Nx+tgmgfvqOVEG1D15RKoQsqLOwAD+tnng=='	3c7819b84b20d6c44da2bf93178e5ed7
-1	-1	-1	0.42156649674823593	0.566257	0.53243643	0.7220733	0.98141485	0.39435896	0.29835883	0.84181553	0.31860520948084964	0.21818684835493402	0.40933102	34.0	37.0	0.0	0.0	0.359375	0.0	0.40625	0.828125	0.59375	0.0	2.25	0.46875	0.171875	0.40625	1.71875	0.015625	1.578125	0.015625	4.3125	0.109375	0.109375	lpsy 1s 8.icsCy3.tif	lpsy 1s 8.icsCy5.tif	lpsy 1s 8.ics488.tif	0	0	0	16	25	1	1344	1344	1344	16	b'eLvr7NnmG61/BqT+txitgmgfvqOVEG1D15RKoQsqLOwAFQNnoQ=='	fc057bc0eae072ff1bfc0c8bc4db3fe6
-1	-1	-1	0.3654609849062553	0.5795355	0.32631078	0.5516568	1.3006718	0.37011874	0.29139984	0.84706813	0.30752245242525633	0.22941249239671604	0.28957048	31.0	59.0	0.0	0.0	0.421875	0.0	0.359375	0.875	0.625	0.015625	2.4375	0.46875	0.15625	0.484375	1.53125	0.015625	1.625	0.015625	5.46875	0.125	0.125	wt 1s 1.icsCy3.tif	wt 1s 1.icsCy5.tif	wt 1s 1.ics488.tif	0	0	0	17	25	1	1344	1344	1344	17	b'eLvr7NnmG61/BiBlGI5WQLQO3dEKiJZha0qlsAUVE3YAOAhk9Q=='	dd16d144d13a99920e142b9cbe746302
-1	-1	-1	0.4758869264072342	0.7012617	0.5604537	0.7498419	0.80990124	0.21666208	0.46808773	0.77929324	0.17282365997815424	0.36029949371993736	0.34713507	29.0	34.0	0.0	0.0	0.515625	0.0	0.390625	0.921875	0.578125	0.015625	2.125	0.4375	0.125	0.390625	1.65625	0.015625	1.90625	0.015625	2.796875	0.078125	0.078125	wt 1s 2.icsCy3.tif	wt 1s 2.icsCy5.tif	wt 1s 2.ics488.tif	0	0	0	18	25	1	1344	1344	1344	18	b'eLvr7NnmG61/BiBlGI1WQLQO3dEKiJZha0qlsAUVE3YAPRpk+A=='	8cec3bb9057ebddc904515659163becb
-1	-1	-1	0.34500226099218667	0.4730394	0.50948715	0.8746414	0.74390423	0.3328201	0.26826695	0.80662847	0.25212434531859285	0.17643030379036836	0.37480053	38.0	54.0	0.0	0.0	0.28125	0.0	0.4375	0.921875	0.671875	0.0	2.390625	0.4375	0.1875	0.375	1.4375	0.015625	1.390625	0.015625	3.5	0.125	0.078125	wt 1s 3.icsCy3.tif	wt 1s 3.icsCy5.tif	wt 1s 3.ics488.tif	0	0	0	19	25	1	1344	1344	1344	19	b'eLvr7NnmG61/BqqIHK2ARiugoRq2plQKW1AxYQcAQixk+w=='	8cdf5e3c3678f74170b57ca4ebf134fa
-1	-1	-1	0.39561424218799707	0.6447883	0.43976444	0.7240978	0.90488094	0.36539134	0.3928585	0.809458	0.2826072966299803	0.27725886654948095	0.33318743	29.0	35.0	0.0	0.0	0.640625	0.0	0.359375	0.875	0.546875	0.0	2.203125	0.328125	0.125	0.375	1.578125	0.015625	1.703125	0.015625	2.96875	0.09375	0.109375	wt 1s 4.icsCy3.tif	wt 1s 4.icsCy5.tif	wt 1s 4.ics488.tif	0	0	0	20	25	1	1344	1344	1344	20	b'eLvr7NnmG61/BiBlmIxWQLQO3dEKiJZha0qlsAUVE3YARz5k/g=='	4d7c7764fff7894556ffc04ae8681195
-1	-1	-1	0.5253519045383289	0.7019494	0.6082067	0.5901111	1.2814211	0.4051532	0.5773791	0.8695865	0.3419439308261862	0.4573409413281539	0.33927527	26.0	28.0	0.0	0.0	0.390625	0.0	0.390625	0.875	0.609375	0.0	2.25	0.5	0.140625	0.484375	1.5625	0.015625	1.8125	0.015625	2.90625	0.078125	0.046875	wt 1s 5.icsCy3.tif	wt 1s 5.icsCy5.tif	wt 1s 5.ics488.tif	0	0	0	21	25	1	1344	1344	1344	21	b'eLvr7NnmG61/BiBlmI5WQLQO3dEKiJZha0qlsAUVE3YATFBlAQ=='	119fd63a5936d018d6914a9235d88fd9
-1	-1	-1	0.5014602303099547	0.60300547	0.47913453	0.7813756	0.90860236	0.55522645	0.44686007	0.84259105	0.41845764202227664	0.303277607426747	0.48074478	37.0	54.0	0.0	0.0	0.375	0.0	0.40625	0.9375	0.515625	0.015625	2.46875	0.484375	0.1875	0.421875	1.75	0.015625	1.828125	0.015625	6.1875	0.09375	0.0625	wt 1s 6.icsCy3.tif	wt 1s 6.icsCy5.tif	wt 1s 6.ics488.tif	0	0	0	22	25	1	1344	1344	1344	22	b'eLvr7NnmG61/BiBlmI1WQLQO3dEKiJZha0qlsAUVE3YAUWJlBA=='	1b7292deec24e2c5606f6ce7098e15da
-1	-1	-1	0.5117012017153408	0.7097823	0.6241065	0.70610976	0.97077364	0.53657573	0.51100856	0.82793283	0.4322496519930409	0.3670889442849077	0.44557106	28.0	31.0	0.0	0.0	0.265625	0.0	0.40625	0.953125	0.734375	0.0	2.171875	0.40625	0.109375	0.484375	1.78125	0.015625	1.875	0.015625	2.859375	0.078125	0.09375	wt 1s 7.icsCy3.tif	wt 1s 7.icsCy5.tif	wt 1s 7.ics488.tif	0	0	0	23	25	1	1344	1344	1344	23	b'eLvr7NnmG61/BiBlmI9WQLQO3dEKiJZha0qlsAUVE3YAVnRlBw=='	d9c64386897c282948e31d46b193aae2
-1	-1	-1	0.45022092021083676	0.6145758	0.5174401	0.77176416	0.90634793	0.46166795	0.40785578	0.83635336	0.375275535570484	0.29747364843347607	0.45312253	37.0	42.0	0.0	0.0	0.34375	0.0	0.390625	0.875	0.609375	0.015625	2.046875	0.453125	0.109375	0.390625	1.640625	0.015625	1.875	0.015625	3.9375	0.09375	0.125	wt 1s 8.icsCy3.tif	wt 1s 8.icsCy5.tif	wt 1s 8.ics488.tif	0	0	0	24	25	1	1344	1344	1344	24	b'eLvr7NnmG61/BiBlWIxWQLQO3dEKiJZha0qlsAUVE3YAW4ZlCg=='	c6ce5067668e6e7511ee1a351c797295
-1	-1	-1	0.3591163795143667	0.45081282	0.55913645	0.8013848	0.82244796	0.3431091	0.25909337	0.8118481	0.26608489987679107	0.17539204877576955	0.400009	34.0	48.0	0.0	0.0	0.390625	0.0	0.375	1.0625	0.578125	0.015625	2.15625	0.390625	0.109375	0.375	1.5625	0.015625	1.625	0.015625	3.140625	0.09375	0.109375	wt 1s 9.icsCy3.tif	wt 1s 9.icsCy5.tif	wt 1s 9.ics488.tif	0	0	0	25	25	1	1344	1344	1344	25	b'eLvr7NnmG61/BipljFZAtM13oxUQ7cLWlEphCyom7ABgmGUN'	08965f889be3ae3c36fedae783b962a3
[truncated: 49 more columns]
