# Supplementary material for: Commissureless acts as a substrate adapter in a conserved Nedd4 E3 ubiquitin ligase pathway to promote axon growth across the midline
Source: eLife. 2025 May 23;13:RP92757. doi: 10.7554/eLife.92757 (PMC12101832; doi:10.7554/eLife.92757)
Supplement: Figure 7—source data 1. [file elife-92757-fig7-data1.zip]

Archive with 60 entries (56 files):
- Fig 7 A-C source data 1/
- Fig 7 A-C source data 1/3-9 IP 2/
- Fig 7 A-C source data 1/.DS_Store
- __MACOSX/Fig 7 A-C source data 1/._.DS_Store
- Fig 7 A-C source data 1/6-8 IP 3/
- Fig 7 A-C source data 1/10-20 IP 1/
- Fig 7 A-C source data 1/3-9 IP 2/tubulin.tif
- __MACOSX/Fig 7 A-C source data 1/3-9 IP 2/._tubulin.tif
- Fig 7 A-C source data 1/3-9 IP 2/.DS_Store
- __MACOSX/Fig 7 A-C source data 1/3-9 IP 2/._.DS_Store
- Fig 7 A-C source data 1/3-9 IP 2/IGG.tif
- __MACOSX/Fig 7 A-C source data 1/3-9 IP 2/._IGG.tif
- Fig 7 A-C source data 1/3-9 IP 2/ip robo.tif
- __MACOSX/Fig 7 A-C source data 1/3-9 IP 2/._ip robo.tif
- Fig 7 A-C source data 1/3-9 IP 2/ip comm.tif
- __MACOSX/Fig 7 A-C source data 1/3-9 IP 2/._ip comm.tif
- Fig 7 A-C source data 1/3-9 IP 2/lysate nedd4.tif
- __MACOSX/Fig 7 A-C source data 1/3-9 IP 2/._lysate nedd4.tif
- Fig 7 A-C source data 1/3-9 IP 2/ip nedd4.tif
- __MACOSX/Fig 7 A-C source data 1/3-9 IP 2/._ip nedd4.tif
- Fig 7 A-C source data 1/3-9 IP 2/robo lysate.tif
- __MACOSX/Fig 7 A-C source data 1/3-9 IP 2/._robo lysate.tif
- Fig 7 A-C source data 1/3-9 IP 2/lysate comm.tif
- __MACOSX/Fig 7 A-C source data 1/3-9 IP 2/._lysate comm.tif
- Fig 7 A-C source data 1/6-8 IP 3/tubulin.tif
- __MACOSX/Fig 7 A-C source data 1/6-8 IP 3/._tubulin.tif
- Fig 7 A-C source data 1/6-8 IP 3/.DS_Store
- __MACOSX/Fig 7 A-C source data 1/6-8 IP 3/._.DS_Store
- Fig 7 A-C source data 1/6-8 IP 3/igg.tif
- __MACOSX/Fig 7 A-C source data 1/6-8 IP 3/._igg.tif
- Fig 7 A-C source data 1/6-8 IP 3/IP robo.tif
- __MACOSX/Fig 7 A-C source data 1/6-8 IP 3/._IP robo.tif
- Fig 7 A-C source data 1/6-8 IP 3/IP comm.tif
- __MACOSX/Fig 7 A-C source data 1/6-8 IP 3/._IP comm.tif
- Fig 7 A-C source data 1/6-8 IP 3/lysate nedd4.tif
- __MACOSX/Fig 7 A-C source data 1/6-8 IP 3/._lysate nedd4.tif
- Fig 7 A-C source data 1/6-8 IP 3/ip nedd4.tif
- __MACOSX/Fig 7 A-C source data 1/6-8 IP 3/._ip nedd4.tif
- Fig 7 A-C source data 1/6-8 IP 3/lysate comm.tif
- __MACOSX/Fig 7 A-C source data 1/6-8 IP 3/._lysate comm.tif
- Fig 7 A-C source data 1/6-8 IP 3/lysate robo.tif
- __MACOSX/Fig 7 A-C source data 1/6-8 IP 3/._lysate robo.tif
- Fig 7 A-C source data 1/10-20 IP 1/tubulin.tif
- __MACOSX/Fig 7 A-C source data 1/10-20 IP 1/._tubulin.tif
- Fig 7 A-C source data 1/10-20 IP 1/.DS_Store
- __MACOSX/Fig 7 A-C source data 1/10-20 IP 1/._.DS_Store
- Fig 7 A-C source data 1/10-20 IP 1/IGG.tif
- __MACOSX/Fig 7 A-C source data 1/10-20 IP 1/._IGG.tif
- Fig 7 A-C source data 1/10-20 IP 1/IP robo.tif
- __MACOSX/Fig 7 A-C source data 1/10-20 IP 1/._IP robo.tif
- Fig 7 A-C source data 1/10-20 IP 1/IP comm.tif
- __MACOSX/Fig 7 A-C source data 1/10-20 IP 1/._IP comm.tif
- Fig 7 A-C source data 1/10-20 IP 1/lysate nedd4.tif
- __MACOSX/Fig 7 A-C source data 1/10-20 IP 1/._lysate nedd4.tif
- Fig 7 A-C source data 1/10-20 IP 1/IP nedd4.tif
- __MACOSX/Fig 7 A-C source data 1/10-20 IP 1/._IP nedd4.tif
- Fig 7 A-C source data 1/10-20 IP 1/lysate comm.tif
- __MACOSX/Fig 7 A-C source data 1/10-20 IP 1/._lysate comm.tif
- Fig 7 A-C source data 1/10-20 IP 1/lysate robo.tif
- __MACOSX/Fig 7 A-C source data 1/10-20 IP 1/._lysate robo.tif
