# Supplementary material for: Commissureless acts as a substrate adapter in a conserved Nedd4 E3 ubiquitin ligase pathway to promote axon growth across the midline
Source: eLife. 2025 May 23;13:RP92757. doi: 10.7554/eLife.92757 (PMC12101832; doi:10.7554/eLife.92757)
Supplement: Figure 7—source data 3. [file elife-92757-fig7-data3.zip]

Archive with 30 entries (26 files):
- Figure 7 D-F source data 1/
- Figure 7 D-F source data 1/4-15 blot 1/
- Figure 7 D-F source data 1/4-18 blot 3/
- Figure 7 D-F source data 1/.DS_Store
- __MACOSX/Figure 7 D-F source data 1/._.DS_Store
- Figure 7 D-F source data 1/4-17 blot 2/
- Figure 7 D-F source data 1/4-15 blot 1/Robo raw.tif
- __MACOSX/Figure 7 D-F source data 1/4-15 blot 1/._Robo raw.tif
- Figure 7 D-F source data 1/4-15 blot 1/tubulin raw.tif
- __MACOSX/Figure 7 D-F source data 1/4-15 blot 1/._tubulin raw.tif
- Figure 7 D-F source data 1/4-15 blot 1/Nedd4 raw.tif
- __MACOSX/Figure 7 D-F source data 1/4-15 blot 1/._Nedd4 raw.tif
- Figure 7 D-F source data 1/4-15 blot 1/comm raw.tif
- __MACOSX/Figure 7 D-F source data 1/4-15 blot 1/._comm raw.tif
- Figure 7 D-F source data 1/4-18 blot 3/Robo raw.tif
- __MACOSX/Figure 7 D-F source data 1/4-18 blot 3/._Robo raw.tif
- Figure 7 D-F source data 1/4-18 blot 3/tubulin raw.tif
- __MACOSX/Figure 7 D-F source data 1/4-18 blot 3/._tubulin raw.tif
- Figure 7 D-F source data 1/4-18 blot 3/nedd4 raw.tif
- __MACOSX/Figure 7 D-F source data 1/4-18 blot 3/._nedd4 raw.tif
- Figure 7 D-F source data 1/4-18 blot 3/comm raw.tif
- __MACOSX/Figure 7 D-F source data 1/4-18 blot 3/._comm raw.tif
- Figure 7 D-F source data 1/4-17 blot 2/robo raw.tif
- __MACOSX/Figure 7 D-F source data 1/4-17 blot 2/._robo raw.tif
- Figure 7 D-F source data 1/4-17 blot 2/tubulin raw.tif
- __MACOSX/Figure 7 D-F source data 1/4-17 blot 2/._tubulin raw.tif
- Figure 7 D-F source data 1/4-17 blot 2/Nedd4 raw.tif
- __MACOSX/Figure 7 D-F source data 1/4-17 blot 2/._Nedd4 raw.tif
- Figure 7 D-F source data 1/4-17 blot 2/Comm raw.tif
- __MACOSX/Figure 7 D-F source data 1/4-17 blot 2/._Comm raw.tif
