# Supplementary material for: Commissureless acts as a substrate adapter in a conserved Nedd4 E3 ubiquitin ligase pathway to promote axon growth across the midline
Source: eLife. 2025 May 23;13:RP92757. doi: 10.7554/eLife.92757 (PMC12101832; doi:10.7554/eLife.92757)
Supplement: Figure 7—figure supplement 1—source data 1. [file elife-92757-fig7-figsupp1-data1.zip]

Archive with 15 entries (14 files):
- Figure 7 supplement 1 source data 1/
- Figure 7 supplement 1 source data 1/tubulin.tif
- __MACOSX/Figure 7 supplement 1 source data 1/._tubulin.tif
- Figure 7 supplement 1 source data 1/nedd4 lysate.tif
- __MACOSX/Figure 7 supplement 1 source data 1/._nedd4 lysate.tif
- Figure 7 supplement 1 source data 1/ip robo.tif
- __MACOSX/Figure 7 supplement 1 source data 1/._ip robo.tif
- Figure 7 supplement 1 source data 1/IP comm.tif
- __MACOSX/Figure 7 supplement 1 source data 1/._IP comm.tif
- Figure 7 supplement 1 source data 1/IP nedd4.tif
- __MACOSX/Figure 7 supplement 1 source data 1/._IP nedd4.tif
- Figure 7 supplement 1 source data 1/lysate comm.tif
- __MACOSX/Figure 7 supplement 1 source data 1/._lysate comm.tif
- Figure 7 supplement 1 source data 1/lysate robo.tif
- __MACOSX/Figure 7 supplement 1 source data 1/._lysate robo.tif
