# Supplementary material for: Commissureless acts as a substrate adapter in a conserved Nedd4 E3 ubiquitin ligase pathway to promote axon growth across the midline
Source: eLife. 2025 May 23;13:RP92757. doi: 10.7554/eLife.92757 (PMC12101832; doi:10.7554/eLife.92757)
Supplement: Figure 7—figure supplement 2—source data 3. [file elife-92757-fig7-figsupp2-data3.csv]

Channel_HRP	Count_centerholeobjects	Count_editednervecordobject	Count_holeobjects	Count_roughnervecordobject	ExecutionTime_01Images	ExecutionTime_02Metadata	ExecutionTime_03NamesAndTypes	ExecutionTime_04Groups	ExecutionTime_05Smooth	ExecutionTime_06IdentifyPrimaryObjects	ExecutionTime_07EditObjectsManually	ExecutionTime_08ConvertObjectsToImage	ExecutionTime_09SaveImages	ExecutionTime_10ImageMath	ExecutionTime_11IdentifyPrimaryObjects	ExecutionTime_12EditObjectsManually	ExecutionTime_13MeasureObjectSizeShape	ExecutionTime_14ConvertObjectsToImage	ExecutionTime_15SaveImages	FileName_HRP	Frame_HRP	Group_Index	Group_Length	Group_Number	Height_HRP	ImageNumber	ImageSet_ImageSet	MD5Digest_HRP	Mean_centerholeobjects_AreaShape_Area	Mean_centerholeobjects_AreaShape_BoundingBoxArea	Mean_centerholeobjects_AreaShape_BoundingBoxMaximum_X	Mean_centerholeobjects_AreaShape_BoundingBoxMaximum_Y	Mean_centerholeobjects_AreaShape_BoundingBoxMinimum_X	Mean_centerholeobjects_AreaShape_BoundingBoxMinimum_Y	Mean_centerholeobjects_AreaShape_Center_X	Mean_centerholeobjects_AreaShape_Center_Y	Mean_centerholeobjects_AreaShape_Compactness	Mean_centerholeobjects_AreaShape_ConvexArea	Mean_centerholeobjects_AreaShape_Eccentricity	Mean_centerholeobjects_AreaShape_EquivalentDiameter	Mean_centerholeobjects_AreaShape_EulerNumber	Mean_centerholeobjects_AreaShape_Extent	Mean_centerholeobjects_AreaShape_FormFactor	Mean_centerholeobjects_AreaShape_MajorAxisLength	Mean_centerholeobjects_AreaShape_MaxFeretDiameter	Mean_centerholeobjects_AreaShape_MaximumRadius	Mean_centerholeobjects_AreaShape_MeanRadius	Mean_centerholeobjects_AreaShape_MedianRadius	Mean_centerholeobjects_AreaShape_MinFeretDiameter
-1	0	16	27	16	0	0	1.15	0	3.26	2.76	0.17	0.05	0.04	0.01	5.03	0.12	0.05	0.03	0.01	0.5 tx100 Cul3 488 Robo3 594 40x 10.icsCy5.tif	0	1	54	1	1344	1	b'eLsyH5pHG00Wg6GUNNDLTC52rjTVK8lMAxeLMD8BgwrkVswCFMSAF6KQwAIywOEMKlJ9Xe0AwYSQmQ=='	e6e10d65266f2feca3125574c8085229	nan	nan	nan	nan	nan	nan	nan	nan	nan	nan	nan	nan	nan	nan	nan	nan	nan	nan	nan	nan	nan
-1	7	19	20	19	0	0	1.3	0	3.7	3.17	0.33	0.05	0.01	0	5.34	0.22	1.61	0.01	0.01	0.5 tx100 Cul3 488 Robo3 594 40x 11.icsCy5.tif	0	2	54	1	1344	2	b'eLsyH5pHG00Wg6GUNNTLTC52rjTVK8lMAxeLMD8BgwrkVswCFMSAF6KQwAIywOEMKlJ9Xe0AwdiQmg=='	ed861634bd4e870c9d4b3b441531142c	909.8571429	1258.142857	428	712.1428571	389.7142857	682.2857143	408.4588026	697.5413379	1.127422823	939.4285714	0.6696062	32.47712706	1	0.74181144	0.895367373	38.48142486	38.22891447	13.53718637	5.26500681	4.854487081	27.25731635
-1	2	21	16	21	0	0	1.26	0	3.72	3.07	2.36	0.05	0.02	0.01	5.77	0.17	1.53	0.01	0.02	0.5 tx100 Cul3 488 Robo3 594 40x 12.icsCy5.tif	0	3	54	1	1344	3	b'eLsyH5pHG00Wg6GUNNLLTC52rjTVK8lMAxeLMD8BgwrkVswCFMSAF6KQwAIywOEMKlJ9Xe0AwiyQmw=='	808797d484c7fe16b3d341aed9f1c409	136	169.5	614.5	261.5	599.5	250	606.1351168	255.3661029	1.050030701	141	0.674840573	13.15468802	1	0.802488688	0.959247369	16.03664478	15.59262986	5.66227766	2.422589124	2.118033989	10.5
-1	8	12	29	12	0	0	1.27	0	3.66	3.11	0.18	0.05	0.03	0.01	5	0.23	1.54	0.02	0.01	0.5 tx100 Cul3 488 Robo3 594 40x 13.icsCy5.tif	0	4	54	1	1344	4	b'eLsyH5pHG00Wg6GUNNbLTC52rjTVK8lMAxeLMD8BgwrkVswCFMSAF6KQwAIywOEMKlJ9Xe0AwoCQnA=='	8aa7d5f77f8c431285b1e03b7045c0cf	782.25	999.625	600.5	722.75	566.375	693.875	583.0413751	707.7546422	1.123609664	808.375	0.627730824	31.09577947	1	0.78394564	0.892366963	36.55243332	35.8336197	13.20969186	5.125420309	4.622550798	26.43475846
-1	7	21	29	21	0	0	0.24	0	3.64	3.18	0.16	0.05	0.03	0	5.53	0.21	1.61	0.01	0.01	0.5 tx100 Cul3 488 Robo3 594 40x 14.icsCy5.tif	0	5	54	1	1344	5	b'eLsyH5pHG00Wg6GUNNHLTC52rjTVK8lMAxeLMD8BgwrkVswCFMSAF6KQwAIywOEMKlJ9Xe0AwtSQnQ=='	7581b3d46d071c65a43e8c626636894b	589.7142857	762.8571429	534.7142857	782.5714286	505.7142857	758.1428571	519.7539033	769.6508757	1.088845731	609.5714286	0.628011833	26.38947392	1	0.782112749	0.92172439	30.47649054	30.14976944	11.29017709	4.469550446	3.992038844	22.48047885
-1	0	12	25	12	0	0	0.3	0	3.88	2.92	0.16	0.05	0.02	0.01	5.59	0.1	0.06	0.03	0.01	0.5 tx100 Cul3 488 Robo3 594 40x 15.icsCy5.tif	0	6	54	1	1344	6	b'eLsyH5pHG00Wg6GUNNXLTC52rjTVK8lMAxeLMD8BgwrkVswCFMSAF6KQwAIywOEMKlJ9Xe0AwyiQng=='	729c2c152d56a2aa52a9f1aeca65372e	nan	nan	nan	nan	nan	nan	nan	nan	nan	nan	nan	nan	nan	nan	nan	nan	nan	nan	nan	nan	nan
-1	7	17	28	17	0	0	0.35	0	3.23	2.96	0.15	0.04	0.03	0.01	5.45	0.12	1.57	0	0.01	0.5 tx100 Cul3 488 Robo3 594 40x 16.icsCy5.tif	0	7	54	1	1344	7	b'eLsyH5pHG00Wg6GUNNPLTC52rjTVK8lMAxeLMD8BgwrkVswCFMSAF6KQwAIywOEMKlJ9Xe0Aw3yQnw=='	3b7d3ba4dae3e56520df610208aaeea8	716.8571429	990.5714286	484.5714286	725.2857143	453	697.1428571	468.2003156	710.9390478	1.126960618	752	0.613812722	28.66510869	1	0.753494806	0.896178347	33.59878233	33.17115214	11.83470837	4.679867951	4.22037932	24.53687228
-1	7	14	49	14	0	0	0.2	0	3.58	3.02	0.17	0.05	0.02	0	5.2	0.21	1.56	0.01	0.01	0.5 tx100 Cul3 488 Robo3 594 40x 17.icsCy5.tif	0	8	54	1	1344	8	b'eLsyH5pHG00Wg6GUNNfLTC52rjTVK8lMAxeLMD8BgwrkVswCFMSAF6KQwAIywOEMKlJ9Xe0Aw9CQoA=='	f81b046bffe88512543ef7bd3dcf90b1	600.1428571	847.4285714	464.1428571	609.8571429	433.8571429	583.1428571	448.7982802	595.4356387	1.187024757	635.8571429	0.696589519	26.89782632	1	0.729559431	0.857134513	33.63347159	33.10217304	10.80870971	4.290048314	3.92603989	22.21521766
-1	5	16	21	16	0	0	0.32	0	3.83	3.15	0.29	0.05	0.02	0.03	5.44	0.21	1.65	0.02	0.01	0.5 tx100 Cul3 488 Robo3 594 40x 2.icsCy5.tif	0	9	54	1	1344	9	b'eLsyH5pHG00Wg6CUNNLLTC52rjTVK8lMA5eKMC8BQwrkVMzyE8SAl6GQsAIywMEMKlF9Xe0AOk2Qag=='	0e7b6c03a95c23ca3be4f1b72deb3f55	556.8	736.6	463.2	833.6	437.4	806.2	449.8486299	819.1849201	1.063407387	572.2	0.518931349	26.18142198	1	0.777537887	0.942887714	29.31846888	29.19407529	11.67009277	4.50167082	4.015537446	22.9126424
-1	2	13	23	13	0	0	0.59	0	3.96	2.99	0.17	0.05	0.01	0	5.31	0.13	1.71	0.02	0.01	0.5 tx100 Cul3 488 Robo3 594 40x 3.icsCy5.tif	0	10	54	1	1344	10	b'eLsyH5pHG00Wg6CUNNbLTC52rjTVK8lMA5eKMC8BQwrkVMzyE8SAl6GQsAIywMEMKlF9Xe0AOqGQaw=='	6944f889550da5c873f3825901e1aab0	165.5	209.5	482	513	466.5	502	473.4823727	507.0378293	1.020625546	173	0.715786569	13.01282954	1	0.774836601	0.981182839	15.31320004	14.81188479	5.686215435	2.443720776	2	10
-1	0	13	27	13	0	0	0.26	0	3.37	2.82	0.31	0.05	0.01	0	4.78	0.14	0.06	0.02	0.01	0.5 tx100 Cul3 488 Robo3 594 40x 4.icsCy5.tif	0	11	54	1	1344	11	b'eLsyH5pHG00Wg6CUNNHLTC52rjTVK8lMA5eKMC8BQwrkVMzyE8SAl6GQsAIywMEMKlF9Xe0AOvWQbA=='	9a07b84475add8e469f818627a1b0118	nan	nan	nan	nan	nan	nan	nan	nan	nan	nan	nan	nan	nan	nan	nan	nan	nan	nan	nan	nan	nan
-1	7	16	37	16	0	0	0.32	0	3.9	2.88	0.19	0.05	0.02	0.01	5.15	0.28	1.6	0.01	0.02	0.5 tx100 Cul3 488 Robo3 594 40x 5.icsCy5.tif	0	12	54	1	1344	12	b'eLsyH5pHG00Wg6CUNNXLTC52rjTVK8lMA5eKMC8BQwrkVMzyE8SAl6GQsAIywMEMKlF9Xe0AO0mQbQ=='	c4d091ff25416f59fc880d2d7f4643fc	785.1428571	1038.142857	498.7142857	646.4285714	464.8571429	616.8571429	480.8558564	631.0368582	1.104068078	807.7142857	0.578497976	30.93716289	1	0.769468924	0.907796027	35.4816364	35.42472944	13.25970803	5.170479753	4.652074316	26.45326626
-1	7	19	21	19	0	0	0.27	0	3.81	2.74	0.19	0.05	0.01	0.01	5.61	0.14	1.83	0.01	0.01	0.5 tx100 Cul3 488 Robo3 594 40x 6.icsCy5.tif	0	13	54	1	1344	13	b'eLsyH5pHG00Wg6CUNNPLTC52rjTVK8lMA5eKMC8BQwrkVMzyE8SAl6GQsAIywMEMKlF9Xe0AO52Qbg=='	4afc9e34a26a22e26d1e2a080df88d4c	503.1428571	657.8571429	419.2857143	701.2857143	393	676.2857143	405.4121636	688.2822624	1.097794972	518.5714286	0.62290745	25.1782058	1	0.771008594	0.912342854	29.03820157	29.02447298	10.89842385	4.266975114	3.774623871	21.55112608
-1	6	12	24	12	0	0	0.22	0	3.62	2.92	0.17	0.05	0.01	0.01	5.83	0.2	1.63	0.01	0.02	0.5 tx100 Cul3 488 Robo3 594 40x 7.icsCy5.tif	0	14	54	1	1344	14	b'eLsyH5pHG00Wg6CUNNfLTC52rjTVK8lMA5eKMC8BQwrkVMzyE8SAl6GQsAIywMEMKlF9Xe0AO/GQbw=='	b8db884b8924b4fd9c19019ae17a85d7	518.1666667	660.3333333	521.8333333	772.1666667	496.5	747.5	508.3214832	759.3725215	1.098646496	534.6666667	0.664704529	24.78266146	1	0.785976109	0.912914301	29.32197386	28.71368493	10.50455831	4.181464232	3.766225535	20.37154638
-1	7	18	27	18	0	0	0.3	0	3.63	2.95	0.39	0.05	0.01	0.01	5.63	0.15	1.89	0.01	0.01	0.5 tx100 Cul3 488 Robo3 594 40x 8.icsCy5.tif	0	15	54	1	1344	15	b'eLsyH5pHG00Wg6CUtNDLTC52rjTVK8lMA5eKMC8BQwrkVMzyE8SAl6GQsAIywMEMKlF9Xe0APEWQcA=='	1d5434a5234e1cdda48e5beed21b398a	675.2857143	905.2857143	600	809	571.7142857	776.8571429	585.1769908	792.7395196	1.16128684	705.7142857	0.583811874	29.21464436	1	0.754380384	0.873227686	34.9590822	34.13538906	12.58507418	4.768654156	4.26306469	24.68789643
-1	0	19	16	19	0	0	0.27	0	3.97	3.05	0.18	0.05	0.02	0	5.05	0.1	0.06	0.03	0.01	0.5 tx100 Cul3 488 Robo3 594 40x 9.icsCy5.tif	0	16	54	1	1344	16	b'eLsyH5pHG00Wg6CUtNTLTC52rjTVK8lMA5eKMC8BQwrkVMzyE8SAl6GQsAIywMEMKlF9Xe0APJmQcQ=='	34b418074053584ff95ec9d5f8fd29da	nan	nan	nan	nan	nan	nan	nan	nan	nan	nan	nan	nan	nan	nan	nan	nan	nan	nan	nan	nan	nan
-1	0	13	28	13	0	0	0.17	0	3.2	2.64	0.15	0.05	0.01	0	5.11	0.11	0.05	0.02	0.01	0.5 tx100 Cul3 488 Robo3 594 40x.icsCy5.tif	0	17	54	1	1344	17	b'eLsyH5pHG00WA11K6mUmFztXmuqVZKaBS0SYd4ChBHImZtkJYsDLT0g4ARngIAaVpr6udgAgLI+x'	57b53779a1e424c250dd797cf40d2f74	nan	nan	nan	nan	nan	nan	nan	nan	nan	nan	nan	nan	nan	nan	nan	nan	nan	nan	nan	nan	nan
-1	6	11	32	11	0	0	0.29	0	3.73	3.04	0.21	0.05	0.02	0.01	5.38	0.16	1.8	0.01	0.02	comm 1.icsCy5.tif	0	18	54	1	1344	18	b'eLsyH5pHG00WNEkWECFDvczkYudKU72SzDRwaQdzKjAEQE7ALBdBDHjZCAkDIAMcfKCS0tfVDgBdOoed'	c330bd76f159b4cf9d905e76f3c34b7e	449.1666667	592.8333333	561.6666667	686.3333333	539.3333333	659.5	549.8561417	672.2198936	1.189739621	473	0.652969529	23.66139613	1	0.756621584	0.866521663	29.40644774	28.42055627	9.750945106	3.905952004	3.466750086	19.22173045
-1	6	11	38	11	0	0	0.19	0	3.21	2.63	0.19	0.05	0.01	0	5.41	0.23	1.86	0	0.01	comm 10.icsCy5.tif	0	19	54	1	1344	19	b'eLsyH5pHG00WNEkWECFDA73M5GLnSlO9ksw0cHEHcyswCEBuwCwYQQx44QgJBCADHH6gotLX1Q4A2/mHzQ=='	10cd1ff1649feb191b8b3c01fb11bbf5	658.1666667	862	619.5	689.3333333	589.3333333	661.1666667	604.025142	674.6726574	1.131466111	687.5	0.590937758	28.49303893	1	0.773947794	0.889518744	33.78177724	33.08892934	11.81270904	4.660154757	4.150893941	24.22295179
-1	9	20	26	20	0	0	0.2	0	5.17	3.59	0.19	0.05	0.02	0	5.69	0.21	1.7	0.01	0.01	comm 11.icsCy5.tif	0	20	54	1	1344	20	b'eLsyH5pHG00WNEkWECFDQ73M5GLnSlO9ksw0cHEHcyswCEBuwCwYQQx44QgJBCADHH6gotLX1Q4A3E2Hzg=='	4f1769e6954cd9786c00fd6d724b7465	446.4444444	585.3333333	558.2222222	793.1111111	534.1111111	772	545.7433556	781.9829134	1.06591318	460.2222222	0.659443658	22.10028715	1	0.787989034	0.949648309	26.06836991	25.57169608	9.462658818	3.803383118	3.44234212	18.02887428
-1	5	18	19	18	0	0	0.22	0	3.49	3.06	0.35	0.05	0.02	0.01	5.83	0.17	1.56	0.01	0.01	comm 12.icsCy5.tif	0	21	54	1	1344	21	b'eLsyH5pHG00WNEkWECFDI73M5GLnSlO9ksw0cHEHcyswCEBuwCwYQQx44QgJBCADHH6gotLX1Q4A3KGHzw=='	737e973e359c3deb46c21f070afcfecd	1053.8	1403.2	596.4	873.2	557.6	837.4	576.8211594	854.9775972	1.105474926	1082.4	0.498033323	36.46289125	1	0.753850539	0.905023193	39.59140001	39.85763002	16.32414129	6.086065432	5.431101443	33.19696396
-1	6	14	46	14	0	0	0.17	0	3.41	2.82	0.29	0.05	0.02	0.01	5.39	0.36	1.7	0	0.02	comm 13.icsCy5.tif	0	22	54	1	1344	22	b'eLsyH5pHG00WNEkWECFDY73M5GLnSlO9ksw0cHEHcyswCEBuwCwYQQx44QgJBCADHH6gotLX1Q4A3PWH0A=='	478326968ba58d1e59fdb6fc3b359fe0	574.3333333	716.6666667	648.3333333	696.8333333	617.8333333	673.1666667	633.2164395	684.2553902	1.124018906	591.6666667	0.694768954	26.90640001	1	0.803819301	0.8917825	32.55423484	31.56832861	11.13892773	4.470797084	3.971224669	21.49699892
-1	6	11	46	11	0	0	0.18	0	3.19	2.64	0.24	0.05	0.01	0	4.95	0.18	1.71	0	0.01	comm 14.icsCy5.tif	0	23	54	1	1344	23	b'eLsyH5pHG00WNEkWECFDE73M5GLnSlO9ksw0cHEHcyswCEBuwCwYQQx44QgJBCADHH6gotLX1Q4A3UmH0Q=='	934c503e8aadade90ae4812efa892cbe	380.5	492.5	591.8333333	611.5	570.8333333	588.8333333	580.5952545	599.8069006	1.100465032	395.6666667	0.651437213	21.2933153	1	0.788233194	0.922264107	26.06686451	25.44429421	8.923632342	3.609535514	3.19377255	17.06296923
-1	6	8	42	8	0	0	0.24	0	3.54	2.85	0.28	0.05	0.01	0	4.92	0.27	1.67	0	0.01	comm 15.icsCy5.tif	0	24	54	1	1344	24	b'eLsyH5pHG00WNEkWECFDU73M5GLnSlO9ksw0cHEHcyswCEBuwCwYQQx44QgJBCADHH6gotLX1Q4A3Z2H0g=='	5785959019f6f8d64822f35d39d539f6	374	475.5	532	799.5	509.8333333	778.5	520.3538566	788.5853691	1.121348275	390	0.640414937	21.47073209	1	0.796540215	0.898669071	25.30652903	25.33597968	9.04567761	3.651632228	3.304737854	17.79035585
-1	7	10	49	10	0	0	0.16	0	3.2	2.72	0.26	0.05	0.01	0.01	5.27	0.14	1.72	0.01	0.02	comm 16.icsCy5.tif	0	25	54	1	1344	25	b'eLsyH5pHG00WNEkWECFDM73M5GLnSlO9ksw0cHEHcyswCEBuwCwYQQx44QgJBCADHH6gotLX1Q4A3fGH0w=='	77457187c123451740b901bd0c89db2d	415	547.5714286	613.1428571	655.7142857	590	633.1428571	600.7546666	643.5669813	1.102695568	429.8571429	0.691311947	22.29520932	1	0.778268129	0.912363087	26.91925467	26.58520824	9.151827813	3.754942522	3.388480241	18.02645411
-1	9	10	42	10	0	0	0.18	0	3.56	3.01	0.17	0.06	0.02	0	5.48	0.22	1.6	0.01	0.01	comm 17.icsCy5.tif	0	26	54	1	1344	26	b'eLsyH5pHG00WNEkWECFDc73M5GLnSlO9ksw0cHEHcyswCEBuwCwYQQx44QgJBCADHH6gotLX1Q4A3kWH1A=='	cafd80c8ac3e823e01e1db0297a6a134	506.5555556	665	554.7777778	708.4444444	528.8888889	684.7777778	541.4244486	696.1314846	1.080155194	521.2222222	0.660161234	24.17250998	1	0.764209513	0.929019099	28.26129666	27.8781152	10.51087558	4.140366317	3.755805498	20.33520249
-1	7	8	36	8	0	0	0.24	0	3.68	2.96	0.23	0.05	0.01	0	5.35	0.22	1.74	0	0.01	comm 2.icsCy5.tif	0	27	54	1	1344	27	b'eLsyH5pHG00WNEkWECEjvczkYudKU72SzDRwaQdzKjAEQE7ALBdBDHjZCAkDIAMcfKCS0tfVDgBdjoee'	be0b1929c1c78ac85ba9f01c8e3c0b22	532.1428571	683.7142857	537.2857143	753.8571429	511.1428571	729.8571429	524.008217	741.4958043	1.095041117	548.7142857	0.691440899	24.72828369	1	0.792166447	0.917980069	29.82546004	28.94568144	10.11048167	4.131314982	3.776551325	19.52727549
-1	5	10	37	10	0	0	0.14	0	3.69	3.14	0.23	0.05	0.01	0	5.29	0.22	1.77	0.01	0.01	comm 3.icsCy5.tif	0	28	54	1	1344	28	b'eLsyH5pHG00WNEkWECFjvczkYudKU72SzDRwaQdzKjAEQE7ALBdBDHjZCAkDIAMcfKCS0tfVDgBd4oef'	1ada760f1e0ca50a57d7d1474a7b4096	305.8	384.8	585.4	650.8	566.6	632.8	575.5022647	641.111327	1.018894854	314.2	0.585980153	18.44236198	1	0.817815101	0.992398372	21.24203394	20.74909863	8.01611616	3.277197223	2.930056308	15.26690476
-1	7	12	40	12	0	0	0.19	0	3.51	3.1	0.31	0.06	0.02	0.01	5.31	0.23	1.74	0	0.01	comm 4.icsCy5.tif	0	29	54	1	1344	29	b'eLsyH5pHG00WNEkWECETvczkYudKU72SzDRwaQdzKjAEQE7ALBdBDHjZCAkDIAMcfKCS0tfVDgBeNoeg'	c19d50939a2c6d4db322e8e9105c128b	351.2857143	455	549.2857143	831	526.2857143	812.5714286	536.8636191	821.2621207	1.084868544	364.7142857	0.699798543	20.3289055	1	0.780503293	0.927155022	24.77826126	24.13990611	8.417132231	3.462631653	3.080140134	16.09673122
-1	7	10	38	10	0	0	0.16	0	3.63	3.18	0.21	0.05	0.02	0.01	5.33	0.12	1.62	0	0.01	comm 5.icsCy5.tif	0	30	54	1	1344	30	b'eLsyH5pHG00WNEkWECFTvczkYudKU72SzDRwaQdzKjAEQE7ALBdBDHjZCAkDIAMcfKCS0tfVDgBeioeh'	e2e6c2150f971d2384bc7bc8ce16479e	706.5714286	925.7142857	586.5714286	654.4285714	559	625.2857143	572.1622113	639.040816	1.074998086	729	0.582748895	27.68688046	1	0.785413288	0.949714053	33.2516949	32.74497822	11.5184922	4.578299674	4.116135273	22.73551202
-1	7	25	22	25	0	0	0.21	0	3.55	3.07	1.23	0.05	0.02	0	5.52	0.18	1.62	0.01	0.01	comm 6.icsCy5.tif	0	31	54	1	1344	31	b'eLsyH5pHG00WNEkWECEzvczkYudKU72SzDRwaQdzKjAEQE7ALBdBDHjZCAkDIAMcfKCS0tfVDgBe3oei'	aae8bbf8df65298ccd87d5f1a35bf0d2	588.2857143	788.8571429	596.5714286	757.8571429	569	730.5714286	582.2188434	744.0868257	1.090462105	604.8571429	0.644514307	26.64592053	1	0.755828696	0.918044622	30.68511858	30.33665214	11.32500022	4.505760539	3.993916761	22.6518355
-1	4	15	47	15	0	0	0.17	0	3.59	3.04	0.22	0.06	0.02	0.01	5.33	0.15	1.67	0.01	0.02	comm 7.icsCy5.tif	0	32	54	1	1344	32	b'eLsyH5pHG00WNEkWECFzvczkYudKU72SzDRwaQdzKjAEQE7ALBdBDHjZCAkDIAMcfKCS0tfVDgBfMoej'	c52615007cbd8b995086bb3396719a9b	232.75	300.5	501.5	959.5	486.25	942.75	493.3137857	950.8812426	0.973332884	237.75	0.575592615	16.00243578	1	0.831470687	1.034162727	17.94648666	17.7193087	7.236067977	2.959805521	2.651387819	13.23007755
-1	7	16	39	16	0	0	0.43	0	3.83	2.84	1.33	0.05	0.03	0	5.37	0.62	1.72	0.02	0.01	comm 8.icsCy5.tif	0	33	54	1	1344	33	b'eLsyH5pHG00WNEkWECELvczkYudKU72SzDRwaQdzKjAEQE7ALBdBDHjZCAkDIAMcfKCS0tfVDgBfhoek'	69e9b1d50068f405d4a9b53a48a83921	516	702.5714286	513.2857143	786.4285714	488.1428571	760.5714286	499.8724432	773.4745752	1.084086525	538	0.540283793	24.78255895	1	0.764521146	0.932221985	27.859981	27.65048003	10.93344274	4.228577359	3.771145021	21.84450391
-1	7	9	44	9	0	0	0.23	0	3.62	3.14	0.2	0.05	0.02	0	4.88	0.15	1.71	0	0.02	comm 9.icsCy5.tif	0	34	54	1	1344	34	b'eLsyH5pHG00WNEkWECFLvczkYudKU72SzDRwaQdzKjAEQE7ALBdBDHjZCAkDIAMcfKCS0tfVDgBf2oel'	34a65a5755a1cecbeeb1ca762a4eab24	366.1428571	494.4285714	556.2857143	750.2857143	534.7142857	729.1428571	545.0008024	738.830825	1.076864756	382.2857143	0.610061805	20.71687252	1	0.754514608	0.938218514	24.08985521	23.8854163	8.869325329	3.56888876	3.277949147	17.62156631
-1	6	22	18	22	0	0	0.19	0	3.37	2.86	0.19	0.07	0.01	0	5.01	0.33	1.68	0.01	0.01	ctrl 1.icsCy5.tif	0	35	54	1	1344	35	b'eLsyH5pHG00WNEwWhnqZycXOlaZ6JZlp4NIO5lRgCICcgFkughjwshESBkAGOPhAJaWvqx0AYGGHpg=='	141e7e93a6ee3028c008e52c992509fc	1982.333333	3064	494.8333333	894.3333333	434.5	848.1666667	463.2988494	870.9352397	1.601506344	2319.333333	0.839432209	47.95166655	1	0.697647824	0.662425386	68.48711078	65.49824927	16.10468609	6.204181578	5.643885621	38.51685207
-1	5	19	18	19	0	0	0.17	0	3.25	2.66	0.36	0.07	0.01	0	4.61	0.19	1.76	0	0.01	ctrl 10.icsCy5.tif	0	36	54	1	1344	36	b'eLsyH5pHG00WNEwWhgZ6mcnFzpWmeiWZaeDiDuZWYBCA3IBZMIIY8MIREghABjj8QEWlr6sdAN8ph9Y='	f71ad38c9c037ed37e2bd7ca256ebae9	1423.8	2209.4	480.4	813	426.4	772.2	454.0524941	794.3893046	1.491599468	1614.4	0.801901693	42.52351612	1	0.649217758	0.678649133	58.38384641	56.37106235	14.59856601	5.774284343	5.291641772	36.98263211
-1	5	14	31	14	0	0	0.19	0	3.3	2.65	0.23	0.05	0.02	0.02	4.68	0.16	1.53	0	0.02	ctrl 11.icsCy5.tif	0	37	54	1	1344	37	b'eLsyH5pHG00WNEwWhoZ6mcnFzpWmeiWZaeDiDuZWYBCA3IBZMIIY8MIREghABjj8QEWlr6sdAN99h9c='	fccf395327ef09576ca303046ede1415	1083.8	1487.4	527	688.8	472.2	661.8	499.117905	674.3712439	1.448441817	1168	0.875158879	36.86587799	1	0.73208463	0.70277981	56.86939332	54.59279038	12.12630081	5.024868548	4.63327941	25.0240533
-1	6	14	31	14	0	0	0.15	0	3.43	2.64	0.5	0.06	0.01	0.01	4.73	0.12	1.76	0.01	0.01	ctrl 12.icsCy5.tif	0	38	54	1	1344	38	b'eLsyH5pHG00WNEwWhkZ6mcnFzpWmeiWZaeDiDuZWYBCA3IBZMIIY8MIREghABjj8QEWlr6sdAN/Rh9g='	a2ea97b835feddde1f4bf05d516a7f9e	1276.833333	2098.666667	505	794.3333333	445.6666667	759.3333333	474.2409226	777.2380846	1.722921269	1524.5	0.909311773	40.1425553	1	0.61507585	0.590824999	67.27785411	60.3263388	12.8600445	5.027848707	4.747364053	29.47049724
-1	6	17	21	17	0	0	0.15	0	3.47	3.02	0.49	0.05	0.02	0.01	5.15	0.13	1.71	0.01	0.03	ctrl 13.icsCy5.tif	0	39	54	1	1344	39	b'eLsyH5pHG00WNEwWhsZ6mcnFzpWmeiWZaeDiDuZWYBCA3IBZMIIY8MIREghABjj8QEWlr6sdAOAlh9k='	eea585d547cdd00de82324935210a775	1450.666667	2067.5	540.8333333	841	478.5	807.8333333	510.3437989	824.5126279	1.583943047	1659	0.893729241	42.94172723	1	0.705091117	0.63755054	67.78773551	62.25171913	14.00075084	5.547650819	5.113703891	31.56942255
-1	6	13	16	13	0	0	0.16	0	3.58	3.05	0.17	0.05	0.01	0	5.01	0.12	1.76	0.01	0.01	ctrl 14.icsCy5.tif	0	40	54	1	1344	40	b'eLsyH5pHG00WNEwWhiZ6mcnFzpWmeiWZaeDiDuZWYBCA3IBZMIIY8MIREghABjj8QEWlr6sdAOB5h9o='	33cb0be0f004620a3495c1f95defa49c	1450.666667	2191.666667	482.3333333	705.6666667	426.1666667	666.5	454.3735278	686.8350357	1.464358359	1605.666667	0.796107745	42.87363292	1	0.664058115	0.690103561	59.92763207	56.720369	15.35124025	5.886258337	5.436671507	35.05982793
-1	7	20	20	20	0	0	0.16	0	3.57	3.1	2	0.05	0.01	0.01	4.61	0.19	1.62	0.01	0.01	ctrl 15.icsCy5.tif	0	41	54	1	1344	41	b'eLsyH5pHG00WNEwWhqZ6mcnFzpWmeiWZaeDiDuZWYBCA3IBZMIIY8MIREghABjj8QEWlr6sdAODNh9s='	1e548c064187ec56030a897b33e624e2	1308.142857	1797.714286	519.4285714	819.8571429	465.2857143	786.8571429	491.804188	802.8313114	1.401009001	1438.857143	0.841716777	40.61535793	1	0.730333646	0.725841483	58.15377295	55.03663245	14.05930042	5.739226459	5.291091521	31.13674683
-1	3	20	17	20	0	0	0.16	0	3.66	3.01	0.23	0.05	0.02	0.01	4.7	0.3	1.6	0.01	0.01	ctrl 16.icsCy5.tif	0	42	54	1	1344	42	b'eLsyH5pHG00WNEwWhmZ6mcnFzpWmeiWZaeDiDuZWYBCA3IBZMIIY8MIREghABjj8QEWlr6sdAOEhh9w='	c041539002ae76f85b3c737ad17b214f	1220.333333	1834.666667	579	752	524	716.3333333	551.6419636	733.1566945	1.541823295	1345	0.840611557	39.39194043	1	0.668223371	0.671338643	60.75929146	58.61611847	13.88303688	5.363595237	4.848576179	28.70088779
-1	5	11	25	11	0	0	0.16	0	3.19	2.66	0.38	0.05	0.02	0.01	4.64	0.14	1.75	0.02	0.01	ctrl 17.icsCy5.tif	0	43	54	1	1344	43	b'eLsyH5pHG00WNEwWhuZ6mcnFzpWmeiWZaeDiDuZWYBCA3IBZMIIY8MIREghABjj8QEWlr6sdAOF1h90='	f18e648e9db5ec0d0cd992b4c83fbeee	1029.8	1506	586.4	834.4	533.6	806	558.9961267	819.8546856	1.607919723	1182	0.881554529	36.02818455	1	0.685451972	0.630570671	57.49789614	52.94321202	11.39218269	4.688182493	4.440158571	25.83461304
-1	5	33	15	33	0	0	0.16	0	3.57	2.99	0.23	0.06	0.02	0.01	5.44	0.17	1.77	0.01	0.01	ctrl 18.icsCy5.tif	0	44	54	1	1344	44	b'eLsyH5pHG00WNEwWhhZ6mcnFzpWmeiWZaeDiDuZWYBCA3IBZMIIY8MIREghABjj8QEWlr6sdAOHJh94='	cc1953a2bd6583bcfed8672a34e2d740	1761.6	2475.2	657.2	851.2	596.8	810	626.9131337	831.2105242	1.458388669	1967	0.789091429	47.32942123	1	0.714346969	0.691477045	63.7927472	61.60628274	16.3725792	6.488556319	5.891988623	38.54748828
-1	8	20	28	20	0	0	0.18	0	3.71	3.09	0.19	0.05	0.03	0.01	4.98	0.19	1.82	0.02	0.01	ctrl 19.icsCy5.tif	0	45	54	1	1344	45	b'eLsyH5pHG00WNEwWhpZ6mcnFzpWmeiWZaeDiDuZWYBCA3IBZMIIY8MIREghABjj8QEWlr6sdAOIdh98='	23d1c9896b16d7ca90ddc70754b069f7	1340.5	1947.125	553.625	824	498	789	525.9910435	806.721025	1.514790925	1516	0.852740662	41.25838411	1	0.689776261	0.674871014	60.77459417	56.27610987	14.02196675	5.573116783	5.103650245	31.5137213
-1	6	25	19	25	0	0	0.32	0	3.9	2.84	0.34	0.06	0.01	0.02	4.55	0.34	1.86	0.02	0.01	ctrl 2.icsCy5.tif	0	46	54	1	1344	46	b'eLsyH5pHG00WNEwWRnqZycXOlaZ6JZlp4NIO5lRgCICcgFkughjwshESBkAGOPhAJaWvqx0AYLWHpw=='	7fa6ed8db78f98a51faf8a84b7f6f189	1789.166667	2658.166667	505.3333333	841.8333333	450.1666667	795.3333333	477.5892743	818.7372961	1.626539728	2063.166667	0.854279135	45.71414638	1	0.692674777	0.673534526	67.11081009	64.81215871	14.98328525	5.892477002	5.496901595	34.49280562
-1	6	25	18	25	0	0	0.13	0	3.38	2.74	0.17	0.05	0.02	0	5.05	0.18	1.77	0.01	0.01	ctrl 20.icsCy5.tif	0	47	54	1	1344	47	b'eLsyH5pHG00WNEwWRgZ6mcnFzpWmeiWZaeDiDuZWYBCA3IBZMIIY8MIREghABjj8QEWlr6sdAN9+h9c='	916dda810cfdd480b34850a34972a453	1743.166667	2798.166667	561.8333333	833	499.5	788	529.6896026	810.0743099	1.553897586	1993.666667	0.839379945	47.07400147	1	0.627119104	0.653246822	68.57315746	63.42499016	15.7585124	6.160821777	5.719793007	37.95295874
-1	5	11	20	11	0	0	0.21	0	3.54	2.89	0.17	0.05	0.01	0	5.37	0.19	1.56	0	0.02	ctrl 3.icsCy5.tif	0	48	54	1	1344	48	b'eLsyH5pHG00WNEwWxnqZycXOlaZ6JZlp4NIO5lRgCICcgFkughjwshESBkAGOPhAJaWvqx0AYQmHqA=='	c58f208f7a44eac4d9b6b17ffabd0c22	966.2	1592.8	459.8	887.8	416.4	853.4	437.4443791	870.3573913	1.422207896	1061.6	0.827979795	34.1039461	1	0.633924108	0.72357009	48.31253651	46.52454841	11.8924559	4.812230215	4.439339642	26.08150887
-1	7	14	32	14	0	0	0.19	0	3.56	2.65	0.23	0.06	0.01	0.01	5.01	1.04	1.74	0.02	0.01	ctrl 4.icsCy5.tif	0	49	54	1	1344	49	b'eLsyH5pHG00WNEwWJnqZycXOlaZ6JZlp4NIO5lRgCICcgFkughjwshESBkAGOPhAJaWvqx0AYV2HqQ=='	9f54074dea1be9f9ba1adb7f90c54bc4	971.5714286	1376.857143	465.8571429	889.4285714	421.1428571	858.1428571	443.1804329	873.7547763	1.381422054	1066	0.823611607	34.87440202	1	0.70950574	0.735318047	50.37455522	47.01269174	12.50933802	4.961594706	4.541780553	26.70973285
-1	8	20	33	20	0	0	0.17	0	3.19	2.68	0.19	0.05	0.01	0	4.88	0.21	1.67	0.02	0.01	ctrl 5.icsCy5.tif	0	50	54	1	1344	50	b'eLsyH5pHG00WNEwWpnqZycXOlaZ6JZlp4NIO5lRgCICcgFkughjwshESBkAGOPhAJaWvqx0AYbGHqg=='	71a719b9d4f41f9863a59c8d6402cc30	832.75	1262.75	513.125	821.625	470.75	794.75	491.6036588	807.6461796	1.355771537	924.875	0.819662496	31.28836674	1	0.722742295	0.765715908	45.10804131	42.56171941	11.28080142	4.540978712	4.150453573	23.29883353
-1	4	21	10	21	0	0	0.32	0	3.87	2.9	0.28	0.05	0.02	0.01	5.23	0.34	1.84	0.01	0.02	ctrl 6.icsCy5.tif	0	51	54	1	1344	51	b'eLsyH5pHG00WNEwWZnqZycXOlaZ6JZlp4NIO5lRgCICcgFkughjwshESBkAGOPhAJaWvqx0AYgWHqw=='	bffb0bf5be6826edd017ac4d607cf488	1511.5	1968.25	550.5	797	494	762.25	522.3288109	778.106284	1.290300374	1598.75	0.828495294	43.83529072	1	0.774145987	0.776067843	59.49050449	57.40923616	15.7857457	6.418656	5.925821264	32.96915037
-1	6	15	21	15	0	0	0.13	0	3.18	2.67	0.41	0.05	0.02	0	4.42	0.16	1.73	0.01	0.01	ctrl 7.icsCy5.tif	0	52	54	1	1344	52	b'eLsyH5pHG00WNEwW5nqZycXOlaZ6JZlp4NIO5lRgCICcgFkughjwshESBkAGOPhAJaWvqx0AYlmHrA=='	8efb2a3d7588a44eca15c9718d453c2e	1244.166667	1684.5	524.6666667	810.3333333	469.6666667	780	496.4904856	795.4572019	1.527167242	1397	0.86671391	39.39324405	1	0.733068194	0.659282408	59.51090894	55.29754636	12.94026491	5.252232552	4.880685203	28.5835117
-1	4	11	15	12	0	0	0.3	0	3.96	2.92	0.28	0.05	0.02	0	5.21	0.34	1.7	0.01	0.02	ctrl 8.icsCy5.tif	0	53	54	1	1344	53	b'eLsyH5pHG00WNEwWFnqZycXOlaZ6JZlp4NIO5lRgCICcgFkughjwshESBkAGOPhAJaWvqx0AYq2HrQ=='	b40c5550eef8f0b691921f0a3f2adaca	1564.75	2131.75	529.25	721.5	475	682	502.2004848	700.6722239	1.442608859	1755.25	0.750614592	44.62281321	1	0.736608505	0.69668957	58.2931234	55.05873301	15.11742119	6.175116761	5.743903072	38.03802953
-1	6	14	37	14	0	0	0.18	0	3.64	3	0.46	0.05	0.01	0.02	5.11	0.15	1.8	0.01	0.01	ctrl 9.icsCy5.tif	0	54	54	1	1344	54	b'eLsyH5pHG00WNEwWlnqZycXOlaZ6JZlp4NIO5lRgCICcgFkughjwshESBkAGOPhAJaWvqx0AYwGHrg=='	221ba5a18287ec663bcffb7dabfc90c2	1270.166667	1874.5	489.6666667	761.6666667	428.8333333	730.6666667	458.4546775	745.9329827	1.532824185	1370.166667	0.854292545	40.01594914	1	0.68286774	0.666479952	63.7575295	61.28323167	13.48531813	5.349693561	4.992720046	27.69195779
[truncated: 81 more columns]
